# Supplementary material for: HOXA10 Regulates the Synthesis of Cholesterol in Endometrial Stromal Cells
Source: Front Endocrinol (Lausanne). 2022 Apr 25;13:852671. doi: 10.3389/fendo.2022.852671 (PMC9084188; doi:10.3389/fendo.2022.852671)
Supplement: Supplementary Table 1 — Clinical characteristics of the study participants. [file Table_1.xls]

## Sheet: Sheet1
	Non-endometriosis (n=24)	Endometriosis (n=20)
	Eutopic endometrium (n=24)	Eutopic endometrium (n=16)	Ovarian cyst (n=20)
Age	35.63 ± 6.965 (24-49)	38.47 ± 8.410 (23-54)	37.00 ± 8.246 (23-54)
BMI	22.27 ± 3.335 (17.47-31.25)	21.61 ± 2.252 (16.16-26.23)	21.50 ± 2.188 (16.16-26.23)
DIE	NA	7	9
Un or Bi
Un	NA	13	16
Bi	NA	3	4
Stage
I	NA	0	0
II	NA	0	0
III	NA	6	6
IV	NA	7	10
NA	NA	3	4
BMI:Body Mass Index.
DIE:Deep infiltrating endometriosis
Un: Unilateral ovarian endometriosis
Bi: Bilateral ovarian endometriosis.
