# Supplementary material for: HOXA10 Regulates the Synthesis of Cholesterol in Endometrial Stromal Cells
Source: Front Endocrinol (Lausanne). 2022 Apr 25;13:852671. doi: 10.3389/fendo.2022.852671 (PMC9084188; doi:10.3389/fendo.2022.852671)
Supplement: Supplementary Table 3 — The FPKM of HOXA10 over-expression and HOXA10 silence in ESC. [file Table_3.xls]

## Sheet: hoxa10 EGFP HOXA10
GeneID	EGFP01	EGFP02	EGFP03	EGFP04	EGFP05	HOXA1001	HOXA1002	HOXA1003	HOXA1004	HOXA1005
2021-03-01	0.121927	0.0443296	0.0135466	0.0377544	0.0548184	0.0676247	0.0297232	0.0669617	0.0228604	0.0410449
2021-03-02	17.6604	23.8778	19.0264	15.5729	19.0821	19.5554	44.3938	27.0714	21.8653	31.6881
2021-03-03	0.608859	0.268499	0.381786	0.539017	0.380991	0.858198	0.18646	0.307527	1.07499	0.542712
2021-03-04	11.5959	5.7429	7.96013	6.23762	7.89689	4.43535	2.23409	3.1645	3.19369	2.77216
2021-03-05	11.8708	11.9237	14.4157	12.6084	10.4178	12.2157	13.297	16.616	14.6603	13.1558
2021-03-06	12.7356	13.9124	15.9348	13.909	13.8199	17.2631	11.0103	19.9631	18.707	13.9033
2021-03-07	26.1285	23.3869	28.7756	25.1935	28.0161	30.5103	22.092	35.532	30.1777	27.0024
2021-03-08	6.39123	7.27042	7.50047	8.21539	6.57409	5.97229	5.25461	9.264	10.0047	6.79993
2021-03-09	3.3707	3.86285	3.29066	3.71528	3.25529	4.95798	6.90965	3.85771	5.02419	5.66783
2021-03-10	0.0557499	0.0783018	0.0130518	0.0755921	0.0536676	0.0295607	0.11276	0.0607934	0.0948781	0.030277
2021-03-11	0	0	0	0	0	0	0	0	0	0
2021-12-01	0.0179928	0	0.0421235	0.0308169	0	0.0218068	0.0107829	0.0224235	0.107174	0
A1BG	5.66549	6.50319	6.21854	6.68729	6.60928	6.55747	13.7873	7.10826	7.1419	10.656
A1CF	0.00240173	0.00245329	0	0	0	0.00291083	0	0	0	0.00149068
A2M	148.029	88.8232	74.9847	71.4187	77.3008	119.563	76.8865	71.6989	78.7848	79.8628
A2ML1	0	0.00507555	0.00232655	0	0	0.00602214	0	0.00309623	0.00634222	0.00308403
A3GALT2	0	0.0224753	0	0.0251235	0	0.026667	0	0	0.00936144	0.0682828
A4GALT	14.8559	10.3786	9.83831	10.2447	18.8038	23.645	22.3171	15.0958	10.2093	23.6982
A4GNT	0.0127098	0.0129826	0.0238042	0.0435369	0.0108756	0.0154039	0.0609346	0.0158395	0.0108151	0
AAAS	15.6417	16.0161	16.0565	16.3436	14.3594	12.2746	17.2691	12.81	13.235	14.2207
AACS	11.7629	16.4759	14.2176	13.3238	12.9557	8.3394	13.1555	11.6347	11.0465	10.7633
AADAC	0	0.028633	0.0459371	0	0	0	0	0	0	0
AADACL2	0	0.00766409	0	0	0	0	0	0	0	0
AADACL3	0	0	0	0	0	0	0	0	0	0
AADACL4	0	0	0	0.0163183	0.0366871	0	0	0	0	0.0177405
AADAT	1.97095	2.36546	3.42154	2.42088	1.9067	0.542612	2.23898	2.2639	2.28143	1.60979
AAED1	6.68839	7.17922	5.97083	5.14026	5.30652	3.68562	7.41091	6.52634	5.22226	5.06365
AAGAB	13.3167	12.2771	13.1963	13.7757	12.3703	10.7412	12.6361	13.2916	12.961	14.5366
AAK1	4.13186	3.87349	4.12403	5.42671	4.30683	3.33355	2.18342	4.24899	6.07031	3.16927
AAMDC	16.4171	16.6817	17.7428	15.5623	21.4401	17.8532	30.9596	22.6688	24.1323	34.414
AAMP	31.0327	30.8904	33.2729	30.5291	29.936	34.5317	43.4471	33.4205	32.9808	37.7452
AANAT	0.0229684	0.0391025	0.0286783	0	0.00655126	0.0463951	0.0917646	0	0.0195444	0.0285116
AAR2	14.2288	14.5124	15.9614	15.5715	15.5347	14.9335	18.1331	16.7446	16.5277	17.1521
AARD	0	0.115862	0.0295053	0.0575617	0.0593135	0.030549	0.05287	0.0471195	0.0107243	0.0860456
AARS	55.6768	43.9253	61.4929	49.7079	41.9571	41.6139	44.1915	48.7929	41.5632	42.0457
AARS2	3.51144	3.3296	3.26846	2.89422	3.5263	3.22321	3.68688	3.2029	3.03404	3.42985
AARSD1	0	0	0	0	0	0	0	0	0	0
AASDH	2.7625	3.30809	3.57903	3.0739	3.30766	2.17787	2.33463	3.10433	2.94121	2.46786
AASDHPPT	12.3009	12.7619	15.8292	13.2953	12.1616	12.3958	14.2815	18.0949	14.3802	13.8535
AASS	7.62377	5.90569	8.05302	10.675	7.11738	3.68477	2.26547	5.73124	6.79557	3.33383
AATF	13.7619	11.9901	13.2073	13.9431	13.6111	13.9969	17.4083	12.7157	14.6805	16.77
AATK	0.0714091	0.0353659	0.0162112	0.0963614	0.0222196	0.128507	0.163398	0.113264	0.101273	0.0859568
ABAT	0.474176	0.531665	0.592745	0.944346	0.641646	0.804563	0.597414	1.06369	1.54827	0.736451
ABCA1	4.54123	8.1654	9.07324	6.60947	9.67437	11.4103	5.60614	18.9456	9.49378	8.33877
ABCA10	0.0284429	0.00544754	0.0699179	0.0121788	0	0.04309	0.0127841	0.0265852	0.0287409	0.00441342
ABCA12	0.0091681	0.0026757	0.0134915	0.0119638	0.00784505	0.0174609	0.00313963	0.0293804	0.0501518	0.0243873
ABCA13	0.00982411	0.015387	0.0061332	0.00972175	0.00560426	0.0142879	0.00784998	0.0310163	0.0133754	0.0113821
ABCA2	13.8175	18.5236	16.3766	15.3593	15.099	15.1046	14.7986	16.3664	15.7153	12.2805
ABCA3	0.31777	1.46327	0.518769	0.799407	0.428953	0.387188	1.12225	0.866162	0.760588	0.672904
ABCA4	0.244262	0.764212	0.23881	0.177166	0.268167	0.34631	0.307498	0.0899833	0.500669	0.287957
ABCA5	0.350048	0.552838	0.678589	0.464588	0.323849	0.767092	0.732295	1.94621	1.25301	0.588458
ABCA6	1.15605	0.290876	2.73035	2.41192	0.258216	0.947805	0.292916	0.942829	1.82277	0.398333
ABCA7	2.03832	4.88742	3.26117	1.89961	3.19317	3.8246	8.71599	5.43018	4.49415	5.71816
ABCA8	0.417332	0.225915	2.67264	0.0614864	0.11355	0.675947	0.804477	2.38718	0.566227	0.444044
ABCA9	0.728747	0.28827	1.66762	1.26651	0.181878	1.00445	0.291154	0.741251	1.39677	0.235025
ABCB1	0.0811393	2.89841	1.00789	0.280665	0.571777	0.0404924	0.632137	0.276592	0.119811	0.281428
ABCB10	5.62871	5.26074	5.50601	3.96814	3.52805	3.14392	2.89583	5.08743	3.55063	3.09332
ABCB11	0	0	0	0	0	0	0	0	0	0.00585159
ABCB4	2.91178	4.04282	2.50399	2.5001	3.09241	4.42167	4.2938	4.14669	4.0458	4.20508
ABCB5	0	0	0.0429299	0	0	0	0	0	0.0111455	0
ABCB6	5.09026	5.58808	5.12647	5.88882	5.28106	9.05276	10.2131	7.54276	8.80249	7.69822
ABCB7	6.57998	7.72943	8.24572	7.04882	7.78092	8.27934	8.65885	8.38821	7.13883	8.22471
ABCB8	5.52205	6.34287	6.1884	5.93924	4.95126	3.79552	6.61274	4.84198	5.15479	5.01729
ABCB9	1.91363	2.32918	2.57475	2.0762	2.19271	2.11933	3.43606	2.49908	2.23666	2.95341
ABCC1	21.8832	21.7908	22.75	19.0567	23.2528	29.9568	20.2218	22.6585	19.7254	22.3671
ABCC10	4.77059	5.30031	6.40942	5.42177	5.40922	3.36015	4.4858	5.65695	4.47597	4.43316
ABCC11	0.0170044	0.00496272	0.0227483	0	0	0.0529943	0.0669666	0.0968765	0.055811	0.0241238
ABCC12	0	0	0	0.00248658	0	0	0.00261018	0	0	0
ABCC2	0.0206656	0.0168875	0.0270933	0.0353948	0.0229884	0.052597	0.0272463	0.051509	0.0175849	0.0513062
ABCC3	27.1085	15.9498	18.6425	23.4417	35.3368	56.1196	29.2551	32.4473	27.47	41.6426
ABCC4	38.7489	34.3991	48.2109	18.9397	28.8184	43.4209	33.0776	61.3453	27.2855	34.1204
ABCC5	3.74418	4.03386	4.79682	3.57056	4.13684	3.49429	3.00544	4.30748	4.18231	3.3337
ABCC6	0.740529	0.988872	0.881284	0.669397	0.960395	0.775965	1.60874	1.21609	0.951768	1.30706
ABCC8	0	0	0	0	0	0	0	0	0	0
ABCC9	1.09808	1.5268	3.70448	4.4912	4.02969	6.15465	5.43894	14.2892	22.2677	12.6011
ABCD1	8.02313	11.0286	10.8816	9.05578	9.87479	10.889	15.9561	13.4747	11.6834	13.494
ABCD2	0	0.0667254	0.167729	0.00962416	0.0036062	0	0.027782	0.0735303	0.00179306	0.0130787
ABCD3	27.1984	29.0864	28.0174	29.0373	27.7944	24.9474	27.1789	32.4517	31.6133	29.965
ABCD4	5.50426	7.1118	7.62488	6.52099	6.33889	8.6801	11.4897	10.4406	8.40583	9.58962
ABCE1	19.6424	14.2543	18.7887	17.1843	16.4816	12.391	11.2921	14.5979	13.7839	11.5617
ABCF1	21.0027	20.0128	21.2673	20.7942	20.0691	22.1317	23.4154	21.3456	20.9834	22.221
ABCF2	16.8579	18.7213	20.2907	18.8283	16.3186	16.9415	20.4567	17.7846	20.4394	18.3215
ABCF3	14.7026	16.462	17.4111	15.8435	14.1422	19.5321	24.7813	20.15	20.5908	21.0212
ABCG1	0.874391	2.36133	0.713397	2.36531	2.16755	4.02064	4.38102	2.96981	1.39867	4.1926
ABCG2	0.297259	0.229711	0.612412	0.150524	0.190218	0.501246	0.52359	1.19513	0.380519	0.279157
ABCG4	0.178307	0.268572	0.183956	0.227751	0.571511	0.340637	0.597678	0.576252	0.416604	0.420171
ABCG5	0	0.00419567	0	0.00469002	0	0.00497816	0.00984628	0	0	0.00509878
ABCG8	0	0	0	0	0	0	0	0	0	0
ABHD1	0.0311328	0.0556521	0.0801744	0.0177741	0.0333	0	0.177247	0.0969979	0.11259	0.0869544
ABHD10	10.3274	10.1398	11.961	9.6796	9.83821	6.35395	7.97233	9.91399	8.47095	8.49296
ABHD11	3.69312	3.43017	3.83636	3.43438	2.58026	3.11933	5.02886	3.38785	3.22681	3.27054
ABHD12	37.1738	46.3012	31.3714	52.0037	34.7123	28.9818	53.7613	33.0381	43.9814	38.8913
ABHD12B	0.063785	0.0144788	0.0464578	0.0566465	0.169805	0.0858951	0.118924	0.141319	0.108553	0.140762
ABHD13	5.22182	4.70947	5.22194	5.02683	4.29025	6.01741	4.45237	5.9495	6.80596	4.84046
ABHD14A	3.88016	5.06328	3.11042	5.34671	3.49405	3.00379	6.00205	2.93683	4.76245	4.84182
ABHD14A-ACY1	0	0	0	0	0	0	0	0	0	0
ABHD14B	8.7187	12.8996	11.2015	9.59185	10.8233	9.81381	19.6892	14.7121	14.2362	15.6261
ABHD15	4.72923	3.56329	4.79201	4.18553	4.38732	4.8683	4.53388	6.08553	6.36079	6.28992
ABHD16A	12.5782	13.058	15.3004	13.6897	11.9605	11.8721	18.8385	14.8541	15.5628	15.9761
ABHD16B	2.01516	1.46291	1.49544	0.788695	1.17668	2.23496	4.59521	2.73252	1.20249	2.97349
ABHD17A	45.6219	49.6927	44.9784	41.4982	39.3083	42.7585	83.4862	45.8065	43.51	62.0758
ABHD17B	7.99013	7.99689	9.74396	7.64972	7.12939	12.7661	11.1748	18.0173	13.5415	12.1861
ABHD17C	23.3149	18.5789	16.3895	17.6261	19.1832	47.0065	32.0602	36.61	22.9112	31.8366
ABHD18	0.975417	0.832011	0.973698	0.936931	1.184	0.836056	0.7087	1.10032	1.1449	0.881281
ABHD2	16.6563	20.1729	20.1655	15.4311	13.304	30.885	16.473	28.6813	25.9582	14.3491
ABHD3	2.736	2.44166	2.39205	1.42488	1.45884	1.89585	1.79765	2.52627	2.13371	1.91997
ABHD4	17.364	12.133	11.0014	17.2247	13.3382	16.6248	14.183	13.0923	16.6496	13.0798
ABHD5	4.60861	4.20286	5.0895	5.41106	4.07487	3.93686	4.72998	4.87094	5.85197	4.87264
ABHD6	5.19227	5.79951	5.31252	4.65823	4.22748	5.54374	6.84348	5.30108	5.53254	5.25179
ABHD8	8.19586	10.5885	9.58117	11.086	9.14653	13.105	19.8662	12.0864	13.8978	16.718
ABI1	15.5237	14.1023	15.665	15.3151	16.1934	15.7643	14.2226	18.6077	17.2738	16.5594
ABI2	18.8509	18.185	22.4181	17.8294	18.8863	15.3129	11.6755	19.9083	17.2152	13.9836
ABI3	0.235809	0	0.0401497	0.0367162	0.0183435	0.103925	0.0256941	0.040074	0.063845	0
ABI3BP	0.281803	0.0950943	0.98018	0.448178	0.303573	0.277499	0.180944	0.671036	0.391806	0.427897
ABL1	25.8093	25.8618	28.4169	36.3291	28.7667	56.0606	43.6563	44.1367	57.0577	45.5821
ABL2	5.24051	5.38747	6.75383	5.75271	5.54016	4.21976	2.01583	5.53944	3.79663	2.78236
ABLIM1	11.0429	7.20064	11.1969	7.90444	11.7334	10.1835	3.91231	12.3416	9.32438	7.40525
ABLIM2	0.0201033	0.0171124	0.0125505	0.0382574	0.00286703	0	0.0080318	0.00417562	0	0.0166367
ABLIM3	8.91372	10.4441	13.6482	6.6865	11.8279	9.28581	14.0569	17.4399	7.33224	10.7096
ABO	0	0	0	0	0	0	0	0	0	0
ABR	16.7444	17.434	17.2607	19.4302	20.8668	15.1511	14.7318	13.8331	19.845	19.9372
ABRA	0.0081732	0	0	0	0.0139874	0	0	0	0.0069548	0.0304372
ABRACL	17.7675	17.7	16.8379	20.7131	15.6137	12.0259	21.5032	18.7399	15.4361	16.2192
ABT1	8.86342	8.26665	8.4305	7.48108	7.12493	9.85657	10.981	8.22721	8.09202	9.6758
ABTB1	13.5542	12.8824	10.0873	11.541	11.6954	20.7424	25.6108	14.8326	13.9448	18.5171
ABTB2	2.38954	1.1958	1.55843	3.45183	2.09774	9.31414	4.36899	5.52969	7.48288	6.00941
ACAA1	13.5724	18.4349	16.292	13.2714	12.9723	15.6293	30.0701	19.5194	16.594	20.6483
ACAA2	25.89	24.1395	21.9723	18.1464	21.3172	31.9775	38.4315	26.5868	26.804	31.6616
ACACA	10.0557	12.5769	11.1314	11.3159	11.307	5.90651	4.65203	6.93231	7.82157	5.06602
ACACB	0.509799	0.700953	0.910367	0.52653	0.458093	0.632608	0.664991	0.884011	0.856214	0.373055
ACAD10	4.73349	5.55981	6.01059	4.72446	5.69853	4.44707	5.75982	5.80585	5.32252	5.36672
ACAD11	6.53875	6.94747	5.60159	3.04643	4.34124	4.41118	12.6928	7.96352	6.64394	7.555
ACAD8	6.5464	7.70408	7.18718	7.84217	6.75523	8.30539	10.2089	8.93483	8.98147	9.41943
ACAD9	11.7571	12.956	12.9623	12.661	11.3545	10.7214	15.6163	12.0051	11.4847	13.5095
ACADL	0	0	0	0	0	0	0	0	0	0
ACADM	9.02022	8.22237	9.2659	8.80674	8.09638	7.19632	9.12395	10.1462	9.2047	8.38023
ACADS	4.91116	6.04717	4.19726	3.72742	3.34408	7.53335	13.9759	7.4429	6.75455	8.3133
ACADSB	2.17983	2.46081	2.51004	2.68967	1.6413	2.37331	1.96468	3.17851	3.8967	2.14623
ACADVL	67.1318	62.2648	52.1922	57.2356	47.5472	103.313	119.107	69.3845	80.095	70.5893
ACAN	0.00258962	0.00264522	0.00727517	0	0	0	0.00155193	0	0	0
ACAP1	0.179498	0.252108	0.273148	0.327927	0.575978	0.320881	0.66694	0.45299	0.339845	0.763151
ACAP2	12.9466	12.4838	14.4698	12.632	13.5241	14.4962	6.79926	16.3499	14.1007	10.1575
ACAP3	8.76947	9.6948	10.7832	9.3192	8.57227	7.08678	11.8171	10.47	7.96662	9.78207
ACAT1	15.3183	17.8894	17.2779	19.7087	16.2788	12.0898	19.5905	17.8834	17.4827	18.0286
ACAT2	18.8996	17.023	17.0225	16.2105	14.9309	4.92445	3.94711	4.02698	5.27102	3.84897
ACBD3	28.1978	25.7687	29.9978	29.4646	27.2081	23.921	19.2825	32.7494	30.1433	23.6228
ACBD4	1.96243	2.11411	2.19422	2.32646	2.82166	3.74958	6.43301	4.22982	4.58991	5.1583
ACBD5	6.43114	7.45647	9.34073	7.11006	7.10525	5.60177	5.51228	9.91814	7.47932	5.9303
ACBD6	22.6413	21.8327	23.5178	22.0751	22.0259	22.1146	32.5549	26.0816	24.6412	29.4715
ACBD7	0.534338	0.576512	0.494127	0.274554	0.591538	0.0121426	0.0520363	0.133184	0.0113671	0.0331648
ACCS	1.16158	1.51011	1.37401	2.24014	2.11154	0.841985	1.78526	1.78008	2.67676	3.22188
ACCSL	0.0185514	0.056849	0	0	0.0158742	0	0	0	0	0
ACD	5.73996	4.29069	5.40609	5.04735	4.14477	4.40456	6.20104	4.12486	5.00593	5.05046
ACE	14.6656	4.60027	2.45481	2.27115	2.43109	12.0066	4.46207	1.66491	2.90258	2.57965
ACE2	0	0.00655611	0.00901565	0.00732858	0	0	0.00769284	0.0079988	0.0163845	0.0199183
ACER1	0.0413768	0.0211326	0.0193737	0	0.0885143	0.0250738	0.0247967	0	0.0176043	0
ACER2	1.17991	1.23749	1.22687	1.26614	1.00626	2.88873	0.690551	3.17206	3.21016	1.24423
ACER3	4.40999	4.56094	3.70129	3.75473	5.47706	4.81439	4.63096	4.84566	3.9544	4.71071
ACHE	0.019321	0.0592075	0.0542796	0.148913	0.0495984	0.333686	0.387893	0.439438	0.394579	0.191872
ACIN1	21.8554	20.19	21.4464	20.5165	19.6262	18.2575	22.6564	21.389	19.4121	21.2122
ACKR1	0	0	0	0	0	0	0	0	0	0
ACKR2	0.0228132	0.0466059	0.0640903	0.0434144	0.052056	0.0368653	0.0501295	0.146893	0.142357	0.141595
ACKR3	4.69339	14.1037	8.61486	6.83169	3.4574	4.81264	12.0013	6.60278	7.89638	5.05548
ACKR4	12.4328	26.8638	8.68862	9.59297	8.82452	3.17108	8.80759	4.32456	8.72409	2.5396
ACLY	65.6236	59.4778	67.3195	64.6879	67.6895	47.4361	34.5709	49.8717	50.0169	40.5844
ACMSD	0.140571	0.260256	0.164548	0.270857	0.150357	0.149073	0.210607	0.27373	0.22428	0.261746
ACO1	43.9447	40.6693	47.6355	45.1063	48.9709	67.6949	41.0099	49.7399	47.1173	47.8961
ACO2	22.1559	27.2661	27.8959	22.4992	23.8071	26.8971	30.2367	28.5379	28.2446	25.0769
ACOD1	0	0	0	0	0	0	0	0	0	0
ACOT1	0.961863	4.64722	1.52534	1.58729	1.14146	0.799859	4.08974	1.14622	1.39201	1.194
ACOT11	0.0303239	0.1062	0.137928	0.0395709	0.0407752	0.0262513	0.0830756	0.113373	0.0884689	0.0215099
ACOT12	0	0	0	0	0	0	0.013564	0	0.00962972	0
ACOT13	4.50604	5.2383	4.42298	5.27509	5.13347	4.74566	7.16833	4.6984	5.42255	6.47429
ACOT2	9.33763	12.4396	11.7597	13.378	11.9473	8.04301	11.6544	9.44521	11.9346	12.5728
ACOT4	0.634445	0.662155	0.497258	0.385835	0.649105	0.434613	1.08279	0.885213	0.533998	1.15566
ACOT6	0	0.0229007	0	0	0	0	0.0134357	0.01397	0	0
ACOT7	22.8533	32.9497	23.3288	20.3039	24.8585	6.19849	26.463	13.8203	14.9053	19.9009
ACOT8	8.89019	10.6518	10.9083	12.1154	11.0613	11.3454	19.8712	11.7262	11.6459	16.154
ACOT9	16.0766	16.0331	17.1056	17.6191	17.0613	11.9512	15.3718	16.1485	14.4291	15.3875
ACOX1	7.63798	9.32566	9.80431	8.24204	8.63368	7.24036	7.9881	9.95558	9.79603	7.67354
ACOX2	2.49071	5.12322	4.63291	2.97752	1.94359	2.07349	6.0641	3.18301	4.64114	2.49282
ACOX3	7.37883	8.30231	8.15311	8.28958	8.87756	8.64036	8.9676	7.976	7.41524	9.199
ACOXL	0	0.0968911	0.102151	0.0758151	0.0202915	0.14945	0.073899	0.0886593	0.209857	0.105972
ACP1	45.9155	39.5489	42.6698	39.5972	41.5549	40.1699	53.5166	40.7243	41.1785	51.003
ACP2	19.9935	22.6752	20.3291	27.5291	19.68	19.0249	28.4211	17.9887	21.1597	21.0405
ACP5	13.9952	22.3524	26.5715	12.1923	18.6699	19.783	44.6063	31.3343	16.7972	42.5306
ACP6	1.9512	2.77438	1.66153	3.05968	1.60729	2.27021	3.9539	2.15284	2.7495	2.53836
ACP7	0	0.00776241	0	0	0	0	0	0	0	0
ACPP	1.67867	2.83813	1.32032	1.55322	0.916334	0.556229	0.778044	1.03571	1.02382	0.364408
ACPT	0.0167105	0.0597423	0.133013	0	0.00714948	0.0101263	0.0200288	0.0312381	0.0568775	0.0207434
ACR	0.0739347	0.0167827	0.0538504	0.00938004	0.0281178	0.219039	0.0984628	0.266185	0.0699033	0.0917781
ACRBP	0.0835435	0.0914327	0.0279409	0.0953919	0.0561686	0.21697	0.207419	0.133863	0.330058	0.155559
ACRV1	0.0421912	0.0323228	0.019755	0.0722624	0.0451282	0.0255673	0	0.0920162	0	0
ACSBG1	0.454116	0.46	0.41817	0.254939	0.340009	0.490752	0.671295	0.339565	0.447602	0.573107
ACSBG2	0.0248993	0.00847797	0.0155447	0.00473844	0.0177551	0.0301773	0.00994794	0.0155154	0.014125	0.0309086
ACSF2	4.71627	5.30141	6.39572	6.22324	6.48557	7.09136	12.1854	8.15474	9.23125	10.6557
ACSF3	3.31735	3.65532	3.82506	4.00134	4.04138	3.80564	4.82234	3.55971	4.5648	4.85432
ACSL1	15.1646	13.1257	17.2622	12.8142	12.0206	13.6437	10.051	15.6779	13.9752	14.1903
ACSL3	25.0562	22.0156	21.9984	24.9854	19.4261	17.9114	12.8788	18.0435	20.4584	12.7675
ACSL4	26.9344	25.7449	26.0666	30.003	31.5295	57.7818	17.6276	34.6196	29.5322	27.1057
ACSL5	2.21561	0.689699	0.495668	0.488147	1.28618	1.49684	0.756415	0.663873	0.427302	1.51626
ACSL6	0	0.00177437	0.00650674	0.00396686	0	0.0252634	0.00416404	0.00432965	0.00886874	0
ACSM1	0	0	0	0	0	0	0.0254637	0	0	0
ACSM2A	0	0	0	0	0	0	0	0	0	0
ACSM2B	0	0	0	0	0	0	0	0	0	0
ACSM3	0.0851232	0.142848	0.125264	0.0416553	0.234125	0.0663216	0.167615	0.136394	0.0672598	0.1585
ACSM4	0.0968546	0.0593604	0.0181399	0.0368636	0.0165755	0.0313027	0	0	0.0274721	0
ACSM5	0	0	0.0185225	0.0112923	0	0	0.0533412	0	0.0168309	0.0859356
ACSM6	0	0	0	0	0	0	0	0	0	0.0163113
ACSS1	1.67159	2.63035	1.39742	2.88232	1.97182	1.73885	1.78047	1.8555	2.41291	1.77679
ACSS2	10.7702	13.9037	9.71429	12.2671	14.3493	9.04105	10.1845	8.23208	10.4692	11.1727
ACSS3	4.42111	4.96534	9.32191	3.80369	3.43787	7.37186	7.94521	17.7829	6.27245	6.49321
ACTA1	0	0	0	0	0	0	0.0361404	0	0	0.0374298
ACTA2	229.243	229.431	296.294	221.62	570.028	99.4591	189.244	200.453	239.016	475.228
ACTB	3857.09	4288.53	3790.49	4779.15	5121.06	2019.65	2904.2	2764.19	3738.7	3559.25
ACTBL2	0.0966743	0.0822916	0.109391	0.0873881	0.0654892	0.361264	0.0579359	0.29618	0.164526	0.315015
ACTC1	3.078	4.42039	13.2105	1.27358	9.97718	1.62515	6.2315	13.1941	0.894661	13.5129
ACTG1	1947.21	2103.48	1883.05	2285.22	2257.37	1108.41	1492.79	1360.09	1453.33	1364.05
ACTG2	35.3091	33.3905	32.8573	42.9133	175.376	7.33145	10.6041	12.2879	18.6924	76.745
ACTL10	0.355172	0.459165	0.446932	0.323167	0.536603	0.269036	0.552081	0.449548	0.358892	0.482222
ACTL6A	28.2448	21.8648	27.6021	24.3033	19.4723	16.9223	15.1449	17.1979	16.3462	15.6627
ACTL6B	0	0	0	0	0	0	0	0	0	0.0181791
ACTL7A	0	0	0	0	0	0	0	0	0	0
ACTL7B	0	0	0	0	0	0	0	0	0.0136033	0
ACTL8	0.0120951	0	0	0	0.0206993	0.337156	0.0289939	0.030147	0.0102921	0.0150142
ACTL9	0	0	0	0	0	0	0	0	0	0
ACTN1	319.839	337.83	296.922	343.86	424.07	221.629	235.084	230.558	269.05	260.757
ACTN2	0.00451716	0.0138424	0.00211505	0	0	0.0383227	0.0189496	0.0506655	0.0249845	0.0224293
ACTN3	0.0298825	0.015262	0.0139918	0.00853014	0.0191776	0.0633794	0.0268624	0	0.0286063	0.0278208
ACTN4	232.612	238.895	230.355	247.389	280.161	137.862	137.255	169.42	192.972	164.338
ACTR10	22.3385	23.0064	23.8796	23.9595	21.7965	16.2207	31.0223	26.8054	25.236	28.5993
ACTR1A	57.2166	66.636	71.9298	64.3383	65.8605	56.0846	82.5985	70.7349	67.5406	74.1228
ACTR1B	40.1982	40.5674	38.0451	34.682	34.4825	35.0729	41.8781	30.2756	29.8584	32.6745
ACTR2	109.45	96.7847	119.067	114.478	124.378	96.1618	65.7226	128.101	121.701	92.7465
ACTR3	68.4156	64.7813	79.8354	75.458	72.8539	53.7248	59.5167	89.184	78.2632	66.1947
ACTR3B	2.62712	1.99767	2.51506	2.42775	1.96529	3.01607	2.2163	2.09857	2.26722	2.58643
ACTR3C	1.35954	0.441451	0.860006	0.493465	0.639456	1.58226	0.345329	0.964982	0.314118	0.480591
ACTR5	2.02481	1.75758	2.66139	2.36382	1.78311	1.71121	2.10585	2.02552	2.3797	1.92174
ACTR6	6.08154	5.13945	5.49411	5.64073	5.62194	6.24735	8.98017	8.54641	7.41664	8.10469
ACTR8	7.41823	9.85519	11.5093	8.25077	8.62725	7.28051	8.14419	10.4779	8.33381	7.30679
ACTRT1	0	0	0	0	0	0	0	0	0	0
ACTRT2	0	0	0	0	0	0	0	0	0	0
ACTRT3	0.875662	1.22128	1.34041	1.24341	1.30646	1.01366	1.98472	2.11962	1.97745	2.28548
ACVR1	30.9128	31.0524	34.953	31.3693	29.6586	33.4163	28.0631	31.486	33.7402	28.6396
ACVR1B	4.72596	3.73017	4.2419	4.63453	4.4196	6.76509	4.65324	6.08227	5.24228	5.4464
ACVR1C	0.0337505	0.0861878	0.176263	0.0815209	0.0510953	0.0928222	0.0373409	0.0679455	0.0949944	0.0161138
ACVR2A	1.3306	1.20184	1.60664	1.54863	1.07085	1.33783	1.22561	1.51163	1.72203	1.4207
ACVR2B	0.521509	0.694438	0.778423	0.585302	0.543629	0.813156	0.428178	0.976744	0.815957	0.533129
ACVRL1	1.49434	0.970115	1.12302	1.50103	0.991732	3.04668	2.64643	2.72159	2.85819	2.41115
ACY1	0.121554	0.211809	0.261139	0.195944	0.0734208	0.225314	0.317095	0.204953	0.13994	0.159766
ACY3	0.0519439	0.0530591	0.0324286	0.0197702	0.103712	0.0209848	0.0415058	0	0.117868	0.0429867
ACYP1	4.20389	5.22398	4.06073	4.00638	4.68772	2.28673	6.22893	3.69211	3.14061	4.70483
ACYP2	4.98885	4.94912	5.63785	4.96261	4.42085	3.72004	7.72271	5.27947	4.21636	4.57642
ADA	2.22832	2.96823	2.86218	1.95124	3.16288	4.06924	5.6845	4.24999	2.85701	4.92478
ADAD1	0	0	0	0	0	0	0.00683354	0.00710532	0	0
ADAD2	0.041282	0	0	0	0	0	0	0.0257238	0	0
ADAL	1.54739	1.88723	0.977913	1.48203	2.14169	1.0453	1.79892	1.26454	2.04702	2.26722
ADAM10	61.6538	59.5388	58.8197	48.4167	63.2731	96.4983	49.1871	94.5427	77.3993	72.08
ADAM11	0.246932	0.312042	0.576908	0.325554	0.568542	0.570782	0.363094	0.678928	0.50689	0.799498
ADAM12	6.29978	2.88769	25.7084	21.1891	37.1198	7.56519	3.80359	22.7538	16.7116	23.9808
ADAM15	22.4289	25.2457	14.6335	26.131	20.751	19.531	27.2091	15.4629	24.1446	21.868
ADAM17	10.3168	10.1421	12.6707	9.38646	9.87656	12.9054	7.62685	15.0696	10.7419	10.0579
ADAM18	0	0	0	0.00624728	0	0	0	0	0	0
ADAM19	35.4269	19.3404	30.0343	25.1463	40.9891	13.7028	6.92548	14.8831	12.6834	14.5227
ADAM2	0	0	0	0	0	0	0	0	0	0
ADAM20	0.00806197	0.0247052	0.00754964	0.013808	0.00344927	0	0.00966289	0.0100472	0	0.0300229
ADAM21	0.0211233	0.0863073	0.0356057	0.125419	0.05784	0.0307211	0.0506359	0.0421198	0.0575181	0.0786637
ADAM22	0.0843811	0.507265	0.343278	0.170584	0.0627346	0.0754433	0.310044	0.365473	0.163615	0.07212
ADAM23	1.78445	6.4563	9.10527	0.910384	4.14763	2.21967	6.30589	11.0855	1.82766	4.03522
ADAM28	0.141934	0.215339	0.0156369	0.0905647	0.0303628	0.164431	0.145101	0.0676323	0.108342	0.108822
ADAM29	0	0	0	0	0	0.0253064	0	0.00867403	0.00592255	0.0172797
ADAM30	0	0	0	0	0	0	0	0	0	0
ADAM32	0.306941	0.25446	0.174961	0.121903	0.118	0.188698	0.378556	0.182947	0.0908467	0.171182
ADAM33	5.56822	9.42913	0.933341	5.49891	6.07095	5.91328	11.2187	1.92647	6.21473	6.73823
ADAM7	0	0	0	0	0	0	0	0	0.00845754	0
ADAM8	0.713665	0.255146	0.324132	0.232241	0.262591	1.43148	0.414861	0.249033	0.209511	0.318925
ADAM9	171.398	160.949	142.552	128.112	175.705	194.073	113.684	180.294	158.873	164.045
ADAMDEC1	0	0	0	0	0	0	0	0.0119982	0	0
ADAMTS1	228.601	253.923	284.278	153.967	209.102	137.686	188.26	325.53	192.863	241.196
ADAMTS10	2.38732	2.70497	2.98081	3.16494	3.19581	3.12435	4.46841	3.95442	3.93199	4.50332
ADAMTS12	8.69176	14.7711	7.3383	5.12607	9.951	6.0325	4.44973	6.235	5.26512	4.69471
ADAMTS13	0.29728	0.77948	0.64665	0.245894	0.322481	0.507818	1.84329	1.25148	0.581617	0.822317
ADAMTS14	0.422904	0.448519	0.15538	0.531401	0.29781	0.0907381	0.138241	0.0504347	0.125693	0.0879132
ADAMTS15	0.233932	0.372607	0.659054	0.126764	0.303652	0.254687	0.453845	0.256948	0.337388	0.730895
ADAMTS16	0.768843	0.191718	2.61947	0.216889	0.236067	0.117847	0.0840208	0.741172	0.157785	0.126317
ADAMTS17	1.30459	0.741336	1.50514	1.52195	0.321113	0.815234	0.577087	1.33464	1.39328	0.408705
ADAMTS18	0	0	0.00356358	0	0	0	0	0.00474249	0	0
ADAMTS19	2.776	8.89556	12.855	3.91118	4.74894	1.56364	4.58495	11.1103	3.45451	3.16569
ADAMTS2	48.4271	72.5203	49.9487	60.726	86.3738	27.462	37.9968	33.8266	39.0599	47.5152
ADAMTS20	0	0.00200526	0	0	0	0	0	0.00489304	0	0
ADAMTS3	0.144982	0.529193	0.398256	0.450281	0.254736	0.374858	0.370715	0.527597	0.552695	0.225566
ADAMTS4	2.72333	2.29977	4.69812	1.96869	2.6642	5.419	3.46636	5.33569	2.62693	3.5213
ADAMTS5	41.0021	40.663	71.97	26.6535	37.1451	17.6208	10.3247	34.8869	17.429	17.3321
ADAMTS6	2.07972	1.55829	1.66501	2.34479	3.03361	0.641802	0.448355	0.636931	0.821314	0.772008
ADAMTS7	12.5079	13.7175	18.0744	18.1403	17.0389	11.17	13.25	16.0757	16.9197	16.9561
ADAMTS8	0.0448834	0.00573087	0.0157617	0.0320305	0.0456074	0.00679968	0.00672453	0	0	0.00696444
ADAMTS9	1.72277	1.2127	4.10063	0.288084	0.630457	9.33668	3.99246	17.3033	1.41195	1.46989
ADAMTSL1	0.00462862	0	0.0801879	0.0158552	0.00396067	0.0112195	0.00554777	0.0403789	0.0236317	0.037347
ADAMTSL2	0.0981917	0.23895	0.411078	0.0395709	0.128504	0.0980047	0.242304	0.309527	0.041777	0.132644
ADAMTSL3	0	0	0	0	0	0	0.00368916	0	0	0
ADAMTSL4	3.30508	3.9984	3.64946	8.80775	8.84586	4.35746	6.86871	7.30307	7.11409	9.32924
ADAMTSL5	1.47329	2.24531	1.47557	3.17106	3.1281	1.20312	2.68183	1.58571	3.38555	3.13937
ADAP1	0.100017	0.0806557	0.0985902	0.294519	0.0495481	0.210536	0.151425	0.124646	0.541996	0.156827
ADAP2	0.374738	0.988508	1.11447	0.197485	0.50037	0.354354	0.868692	1.10339	0.143669	0.572527
ADAR	45.0725	46.9166	55.4273	43.6856	50.2538	46.8605	37.0321	62.7081	50.2783	42.8123
ADARB1	5.36324	2.58438	1.96868	4.66408	3.44927	5.93424	3.19362	2.24524	4.79046	2.92219
ADARB2	0	0	0.00250161	0	0	0	0	0	0	0
ADAT1	4.4376	5.05796	5.42683	4.58062	4.75952	3.72536	3.70933	5.99056	5.4204	4.22454
ADAT2	0.368973	0.392106	0.480326	0.32495	0.387933	0.338898	0.394647	0.257753	0.306929	0.275223
ADAT3	1.0928	1.45659	1.78463	0.981489	1.18027	1.54249	2.61961	1.58611	1.70669	1.82802
ADCK1	2.85058	3.78531	3.78169	2.92334	3.3652	1.69542	3.77729	3.04596	3.16231	3.89239
ADCK2	4.29899	6.27813	5.00661	3.44641	4.10227	4.14859	10.6192	7.56473	5.65531	6.84941
ADCK5	2.28819	2.16418	2.2433	2.43208	1.78877	2.24597	3.01345	2.45031	2.38457	3.00874
ADCY1	0.0586833	0.0340218	0.0222787	0.0760608	0.00814292	0.0346002	0.00380197	0.0652276	0.040488	0.0354386
ADCY10	0	0.0043439	0.00597353	0.00242786	0.0109167	0.0103081	0.00509707	0.0185493	0.0180933	0.0158368
ADCY2	0.106482	0.292973	0.445503	1.04131	0.0631932	0.0374672	0.13792	0.312495	0.385818	0.0234515
ADCY3	5.93406	8.8699	8.40782	6.78108	6.24182	4.31804	6.7333	9.55314	8.23496	6.39191
ADCY4	1.0909	1.61429	2.19594	1.71683	2.13795	1.58967	1.50692	1.62267	0.83572	2.04914
ADCY5	0.010029	0.0696611	0.0413232	0.0206124	0.030894	0.15072	0.336574	0.404954	0.49326	0.229068
ADCY6	15.7419	16.939	15.8003	14.1353	18.9261	17.1228	14.6456	16.3015	14.9348	16.322
ADCY7	5.10297	9.48623	8.96094	7.6359	11.2343	3.02487	6.3987	8.81822	7.3142	7.20548
ADCY8	1.21574	1.00356	0.429179	0.0720715	0.0422693	0.675189	0.42103	0.386473	0.0700567	0.0545064
ADCY9	13.7393	14.2664	11.1108	15.3619	14.501	14.4257	8.55766	12.7516	16.2942	10.2317
ADCYAP1	0.838064	1.9939	0.614765	1.85802	0.427285	0.0507855	0.594321	0.195832	0.484335	0.242742
ADCYAP1R1	0	0	0	0.00394373	0	0	0	0	0	0
ADD1	75.6937	80.0562	85.1138	76.2742	86.4097	65.2802	86.8425	91.3838	83.0829	88.0863
ADD2	0	0	0	0	0	0	0	0	0	0
ADD3	12.1476	13.0374	11.5425	12.8216	14.5642	12.5885	9.53682	14.0798	15.8862	13.0168
ADGB	0	0.00434636	0	0	0	0	0.00509996	0.0053028	0.0072414	0
ADGRA1	0	0	0	0	0	0	0	0	0	0
ADGRA2	67.4673	56.9891	42.3912	77.5959	70.8982	75.5701	66.1638	51.8196	97.7356	79.1262
ADGRA3	17.4843	18.5569	24.314	14.0634	14.6469	22.4658	12.0657	20.3555	11.1516	10.7801
ADGRB1	0	0	0.00381306	0	0	0.00246747	0.0292823	0.0253725	0.0329158	0
ADGRB2	8.86206	9.44043	7.46606	8.96519	10.1645	9.21235	10.712	7.17556	10.0067	9.80098
ADGRB3	0.0279516	0.0244729	0.213142	0.0296361	0.0478357	0.116148	0.0933274	0.724062	0.0900422	0.0470894
ADGRD1	1.22314	0.634211	0.275208	1.26427	0.34002	0.672225	0.176121	0.105749	0.52128	0.184974
ADGRE1	0	0	0	0	0	0	0	0	0	0
ADGRE2	0.404137	0.403599	0.652159	0.582997	0.339641	0.830916	0.395729	1.00506	0.583387	0.459119
ADGRE3	0	0	0	0	0	0	0	0	0.00426582	0
ADGRE5	33.3772	46.8939	35.799	38.8934	28.9859	23.3389	27.1117	23.015	23.1929	21.74
ADGRF1	0	0.00665671	0.0427186	0	0	0	0.00781089	0.00812154	0	0
ADGRF2	0	0	0	0	0	0	0	0.00547245	0.00373654	0
ADGRF3	0.0277	0.048101	0.0337216	0.0253028	0.0284431	0.0268573	0.0498009	0.0552337	0.0329989	0.0275081
ADGRF4	0.0468038	0.0257431	0.0539439	0.0246654	0	0.0785421	0.0517827	0.0269211	0.073526	0.0178767
ADGRF5	0	0.00993272	0.036424	0	0	0	0.00932393	0.0921003	0.00992925	0.00482829
ADGRG1	1.48249	1.1473	1.5446	1.17911	1.9343	6.25431	2.01086	2.75723	2.12335	2.04046
ADGRG2	0	0.036023	0.00660495	0.00536898	0.0100589	0.00284942	0.00563585	0.00878999	0.0080023	0.00875538
ADGRG3	0	0	0	0	0	0	0	0.010785	0	0
ADGRG4	0	0	0	0	0	0	0	0.00564934	0	0
ADGRG5	0	0	0	0	0	0.0473206	0	0	0	0
ADGRG6	10.8155	5.79641	8.84439	6.74771	7.35264	11.2349	2.70336	10.4482	7.17562	3.18878
ADGRG7	0	0	0	0	0	0.0100001	0	0	0	0.0102424
ADGRL1	0.980647	2.27287	1.60707	2.02991	1.41327	2.51952	4.41112	2.95705	3.67943	2.39904
ADGRL2	2.22885	5.08204	16.8184	7.64981	1.68659	2.81453	5.15481	21.3578	9.3987	2.28902
ADGRL3	0.0754978	1.14317	1.11207	0.825541	0.175567	0.0129178	0.334281	0.851229	0.620513	0.109154
ADGRL4	2.0556	1.22617	2.87435	2.38264	0.300699	1.19855	0.637383	1.30221	1.15376	0.32041
ADGRV1	0	0	0.00109029	0.0013294	0	0.00352769	0.00418644	0.00435294	0.00544894	0.00794897
ADH1A	0.07503	0.50583	0.688567	0.119939	0.321012	0.127308	0.557562	0.327271	0.312841	0.661278
ADH1B	0.19214	0.0501103	0.0957073	0.0840217	0.391791	0.153594	0.534088	0.0866111	0.274814	0.370454
ADH1C	0.115234	0.0719326	0.113906	0.131577	0.0712142	0.155178	0.184156	0.119675	0.103503	0.278142
ADH4	0.0482336	0	0.0401497	0	0	0.0714484	1.84998	0.434135	0.150492	0.565479
ADH5	109.719	126.991	139.729	108.862	115.198	119.588	189.635	143.549	141.925	181.113
ADH6	0.0803128	0.076568	0.135376	0.079476	0.123701	0.129783	0.1476	0.133453	0.0956765	0.139574
ADH7	0	0	0	0	0	0	0	0	0	0
ADHFE1	0.421673	0.539924	0.444931	0.278035	0.345575	0.511056	1.06064	0.592122	0.586229	0.862569
ADI1	22.9088	32.7299	25.745	27.7938	21.7348	13.7478	28.5185	17.2602	23.6741	23.2492
ADIG	0	0	0	0	0	0	0	0	0	0
ADIPOQ	0	0	0	0	0	0	0	0	0	0
ADIPOR1	45.3682	47.4422	44.3208	47.5289	42.4085	49.0171	56.5076	51.5629	53.1859	50.1789
ADIPOR2	26.0173	29.4492	29.7173	25.186	25.4348	28.7458	26.5501	30.6023	28.0274	24.1959
ADIRF	1.08861	2.7885	2.18	8.83483	0.816861	1.52234	6.96551	1.98283	6.75503	2.24529
ADK	25.9966	22.5497	22.5112	20.8335	24.021	14.8654	16.9836	18.959	13.9191	22.2309
ADM	176.696	140.267	110.59	220.11	139.658	222.154	219.538	145.446	159.287	186.346
ADM2	2.31957	1.31156	2.83348	2.20552	1.52624	2.54738	1.50886	2.9325	2.03554	2.6299
ADM5	0.0373019	0.0925352	0.0998039	0.109523	0.027359	0.0839593	0.0574832	0.0398463	0.0634823	0.066149
ADNP	14.9899	16.2628	20.3897	16.6548	15.7482	15.8537	11.8099	19.2535	16.6513	13.2201
ADNP2	7.4654	6.58233	7.08292	6.33708	6.50424	7.7036	4.52901	7.53359	6.54625	5.14955
ADO	12.7082	11.1596	13.8279	11.284	9.35624	12.2849	11.1023	13.589	12.8916	10.6393
ADORA1	6.76379	8.33692	10.6728	5.40343	9.61341	9.48379	13.2094	12.0814	6.11268	12.0093
ADORA2A	0.44896	1.81658	0.661257	0.18415	0.294655	10.6712	2.29351	2.26522	1.05337	1.7531
ADORA2B	14.9383	2.05528	1.73325	2.40652	2.66176	31.3036	7.86464	7.96165	2.88065	6.75928
ADORA3	0	0	0	0	0	0	0	0.0133453	0	0
ADPGK	14.8037	12.5878	14.8761	15.7582	12.5507	18.7092	16.2252	18.4491	14.5317	13.654
ADPRH	1.27506	1.39734	1.24503	0.98401	1.77365	1.14153	1.70105	2.18793	1.3685	1.85321
ADPRHL1	0.719229	1.32241	0.975262	1.60962	0.871459	0.634588	2.19306	1.39112	1.74301	1.7999
ADPRHL2	12.9117	13.1617	15.1389	15.3813	15.4165	14.0193	20.956	15.1788	14.9739	19.2995
ADPRM	3.01751	3.55184	2.83269	3.54705	3.30528	3.67511	6.17598	3.51109	4.20797	5.56802
ADRA1A	0	0	0	0	0	0	0	0	0	0
ADRA1B	1.18337	0.714045	0.107544	0.285063	0.269171	0.550689	0.442864	0.124453	0.356898	0.365692
ADRA1D	13.6819	5.28667	2.9491	5.65892	2.7634	7.49543	6.81554	3.4565	9.94316	5.47613
ADRA2A	5.12492	16.568	7.46669	9.69104	1.06838	3.34317	8.98249	5.38817	9.05542	1.03446
ADRA2B	0	0	0	0	0	0.00811431	0.0160493	0.00834378	0	0
ADRA2C	14.8412	25.0238	45.6344	18.134	7.6974	41.5196	91.4427	50.6236	29.8503	28.5193
ADRB1	0	0	0	0	0	0.0381276	0.0329929	0.0196029	0	0
ADRB2	0.496036	0.197044	0.278708	0.201381	0.188646	0.688019	0.251027	0.391516	0.182906	0.177883
ADRB3	0	0	0	0	0	0	0	0	0	0
ADRM1	50.2331	47.9599	49.2081	52.389	43.7096	56.3953	78.1815	54.1281	51.8898	59.8378
ADSL	23.3685	26.6077	24.8114	25.3381	22.6368	19.5867	26.9464	22.3757	21.3476	25.085
ADSS	24.9282	19.3104	21.3892	20.7079	19.8492	20.0631	15.9332	22.4908	17.2774	17.4307
ADSSL1	0.994127	1.05308	1.60331	0.826814	1.50704	2.99726	3.34661	3.20439	1.96339	4.16682
ADTRP	0	0.031393	0.0920965	0.0280735	0.0105192	0.0148991	0.0589379	0.030641	0.0313821	0.0457805
AEBP1	464.539	455.076	325.343	335.9	447.578	335.285	450.878	253.469	318.667	440.401
AEBP2	6.20619	6.37998	5.92332	6.28305	8.20741	8.2461	7.02887	9.04001	9.67435	9.656
AEN	14.7724	14.5694	15.4639	15.7251	15.518	20.806	21.0307	20.7553	19.2181	21.0546
AES	184.502	186.072	201.346	184.574	185.712	159.936	285.424	183.031	186.005	239.016
AFAP1	28.5279	21.55	31.2511	31.3331	31.3163	23.0708	8.68235	20.2957	19.2888	14.8388
AFAP1L1	2.7908	2.84593	2.69895	1.68954	3.63017	1.73659	1.86893	1.49392	0.874599	1.91236
AFAP1L2	6.74102	6.54487	8.57571	3.57227	4.38328	11.6415	5.53309	7.10133	7.57716	7.27359
AFDN	2.50724	2.42517	2.79507	3.35403	1.94808	3.49738	2.07311	5.17151	4.40785	2.19662
AFF1	8.74788	9.66563	10.9415	9.41921	9.89438	11.7988	4.8653	15.1087	12.3514	7.08109
AFF2	0	0	0	0	0	0	0	0.00208688	0	0
AFF3	9.21402	12.271	21.1343	7.23936	10.3671	6.03824	4.18288	13.3272	7.21261	6.45263
AFF4	22.4573	25.9683	31.6916	26.8509	26.2965	24.8427	10.9478	32.8613	26.9949	15.7513
AFG3L2	12.4154	11.1665	12.6182	12.1779	10.5277	11.026	10.3535	11.2155	11.5076	9.79558
AFM	0	0	0	0	0	0	0	0	0	0
AFMID	3.54212	4.66989	4.09929	3.11285	4.28324	2.40155	5.72795	4.42244	2.72756	4.2121
AFP	0	0	0	0	0	0	0	0	0	0.0137035
AFTPH	5.28403	5.37768	5.12449	6.25466	5.53047	5.40104	4.83376	6.39203	6.0579	5.56628
AGA	33.1814	42.1195	14.9811	22.9441	19.5651	15.3648	22.3402	10.2037	14.7321	14.8137
AGAP1	7.65825	8.64319	8.13587	5.6805	5.46963	8.39952	5.46097	8.31934	6.11545	4.70109
AGAP11	0.0499407	0.0400816	0.0567886	0.0448042	0.0366289	0.0216167	0.0513068	0.0489017	0.0637439	0.0265686
AGAP2	3.20866	3.91156	3.30621	4.37484	3.33975	3.236	4.67552	3.32227	3.73832	4.01699
AGAP3	25.552	24.7224	29.8412	23.5493	26.0386	28.8753	35.368	27.1878	22.7709	28.8586
AGAP4	0.211766	0.265885	0.066103	0.186387	0.245383	0.224573	0.412455	0.0494838	0.232755	0.339546
AGAP5	0.324738	0.317494	0.3432	0.227773	0.317572	0.269879	0.16125	0.398923	0.201325	0.213073
AGAP6	1.27892	0.667705	1.03036	0.797371	1.07004	0.861121	1.37716	1.3105	1.02263	1.09366
AGAP9	0.165022	0.101139	0.154535	0.0699868	0.290484	0.188573	0.028256	0.117519	0.0722169	0.175584
AGBL1	0	0	0	0	0	0	0	0.00754892	0	0
AGBL2	0.0563821	0.0223971	0.0733321	0.0393424	0.034844	0.0379631	0.0675784	0.0312294	0.0453117	0.0622128
AGBL3	0.063337	0.0696735	0.0273748	0.0445044	0.0750417	0.0944772	0.0467165	0.0607182	0.0870614	0.0604791
AGBL4	0	0	0	0	0	0	0	0	0	0
AGBL5	11.9051	12.2458	11.6686	13.2447	11.5924	12.1593	14.6686	12.1175	14.2588	12.9907
AGER	0.673211	0.4935	0.496926	0.497386	0.691271	0.595137	1.03473	0.582356	0.458283	0.7472
AGFG1	7.70422	7.10552	7.6532	8.17445	7.42732	7.36325	5.28911	8.01735	7.71255	5.85247
AGFG2	2.4329	3.53176	3.12389	1.35158	2.7644	2.99114	4.39646	4.15442	2.09013	3.26108
AGGF1	9.51229	9.35192	10.378	8.2308	8.15238	8.63664	7.65566	10.5389	8.61675	8.19216
AGK	7.70308	7.29071	7.39732	7.17001	7.33553	5.51668	5.58484	6.58858	6.76103	5.31602
AGL	3.57209	6.15525	5.87679	5.24936	4.2896	3.9176	3.09907	6.90277	7.45314	3.84694
AGMAT	0.453178	0.269725	0.494551	0.423738	0.329765	0.224885	0.230954	0.404679	0.160928	0.256911
AGMO	0	0.0139347	0	0	0	0.00551117	0.0109005	0.0453362	0.00773879	0
AGO1	5.55995	6.89521	7.96431	6.9961	5.28822	5.77429	3.60938	6.87252	6.96924	3.83954
AGO2	5.59625	5.40642	7.04045	6.30424	5.42528	5.43391	1.07164	5.09145	4.78421	1.42178
AGO3	1.98138	2.51764	3.15939	2.18563	2.41033	1.83886	1.09726	2.88018	2.31792	0.949656
AGO4	2.77179	2.50079	3.01208	2.47695	2.71139	2.23311	1.74994	3.30734	2.46302	2.2061
AGPAT1	48.1902	58.4057	53.8876	47.9539	50.7766	46.5097	72.8177	53.9508	55.7456	57.8451
AGPAT2	28.2788	28.2422	28.8074	32.9919	26.6632	34.4823	57.1501	35.9624	38.9838	42.0051
AGPAT3	31.0603	32.2564	28.8561	27.4879	30.055	24.4473	22.5654	26.9548	27.3413	24.0136
AGPAT4	1.85837	1.92453	2.587	1.98656	2.34067	2.36655	1.73262	2.18604	1.71626	2.03203
AGPAT5	4.19241	6.62662	8.07911	2.42026	2.69971	2.81597	2.91187	5.81915	1.94241	1.42186
AGPS	7.90532	8.01055	9.06805	7.56956	8.25208	7.079	5.44328	11.0432	8.69717	6.28817
AGR2	0	0.0233899	0	0	0	0	0.109781	0.0285369	0	0.0568491
AGR3	0	0	0	0	0	0	0	0	0	0
AGRN	78.2082	130.182	101.888	99.4865	108.136	108.513	142.186	127.969	104.119	124.398
AGRP	0	0.0451419	0	0	0	0	0.0353126	0	0.02507	0
AGT	2.50003	0.315877	0.179462	0.681324	1.51686	2.69741	0.913562	0.466806	1.05255	3.77381
AGTPBP1	0.285981	0.824661	0.583015	0.806236	0.565218	0.960056	1.13145	1.84194	1.60007	0.854514
AGTR1	0	0.00991046	0	0	0	0.0117588	0	0.0120913	0	0.0240874
AGTR2	0	0	0	0	0	0	0	0	0	0
AGTRAP	11.9286	22.1984	17.4573	20.0457	18.2752	19.7113	40.5804	26.3832	20.9302	25.1402
AGXT	0	0	0	0	0	0	0	0	0	0
AGXT2	0.0104305	0	0	0	0	0.00632074	0	0	0.00443779	0
AHCTF1	6.60521	5.65097	7.47584	5.76903	5.9577	5.92862	3.17623	6.65121	5.51415	3.66174
AHCY	29.2828	38.7815	32.6146	30.25	29.5139	24.7666	40.1493	27.8518	27.9744	32.9302
AHCYL1	50.9546	46.6711	44.6037	45.6902	46.8981	72.3248	44.1523	55.2134	59.8966	49.2709
AHCYL2	3.3083	3.85491	5.04955	3.75705	4.34783	4.3948	3.08797	4.95147	4.78647	4.02615
AHDC1	9.59412	13.6605	14.7679	10.781	11.6994	7.75545	11.2044	12.9119	8.71669	8.90581
AHI1	4.59638	3.3678	3.96491	3.23727	3.20129	4.80472	2.43673	4.01251	3.46741	2.83363
AHNAK	107.85	86.6095	89.5074	95.1999	83.1728	67.8207	29.9988	77.4098	76.4656	38.1901
AHNAK2	4.80668	10.2886	9.33444	8.59493	11.0673	3.13879	3.96206	8.52336	6.89775	5.04003
AHR	4.34542	3.48546	4.00011	3.28518	3.706	11.1357	2.92591	7.15103	6.21332	3.30984
AHRR	21.2905	15.6118	15.7491	17.1205	12.3499	24.6656	11.7272	14.4118	17.2072	10.5883
AHSA1	37.1576	40.6116	41.3744	40.7885	39.3956	42.834	58.8858	45.1291	48.6597	59.2365
AHSA2	1.70291	1.4033	1.51585	1.33706	1.44079	1.614	2.1007	2.33209	1.56302	1.68161
AHSG	0	0	0	0	0	0	0	0	0	0
AHSP	0	0.0449946	0	0	0	0.0533861	0.0791941	0	0	0
AICDA	0	0	0	0	0	0	0	0	0	0
AIDA	29.9371	21.4893	29.5598	27.2531	29.7497	26.5134	18.0487	32.0925	29.9282	27.788
AIF1	0	0	0	0	0	0	0.0440111	0	0	0
AIF1L	0.00654522	0.0468002	0.153232	0.0224205	0.0392047	0.00793263	0.0196124	0.0734127	0.011139	0.0243745
AIFM1	12.3194	13.6716	13.6349	13.3751	12.7872	13.6096	18.5343	14.7932	14.7774	16.7022
AIFM2	5.54931	6.41151	5.68324	6.33238	6.21868	6.39395	8.93896	6.81221	7.06835	8.34628
AIFM3	0.0567692	0.193294	0.0265808	0.172855	0.0850095	0.0688028	0.601041	0.336056	0.313992	0.452182
AIG1	9.93572	12.857	11.014	11.6982	11.7414	11.5417	15.8604	15.4458	13.951	14.5887
AIM1	0.693893	0.329245	0.357738	0.204465	0.454575	0.300221	0.0930057	0.172953	0.0812666	0.133372
AIM1L	0	0	0	0	0	0	0.0205749	0	0.00365177	0.00532723
AIM2	0	0	0	0	0	0	0	0	0.00645334	0
AIMP1	11.1318	10.4225	10.1793	14.0461	10.4037	8.72335	11.916	10.1678	11.696	10.9501
AIMP2	13.1417	10.4574	11.3176	13.2303	11.0193	10.0257	12.2237	9.7243	10.4837	11.1911
AIP	37.5058	32.6475	28.5525	31.2762	26.9398	43.4947	48.4472	26.3444	31.1871	34.6756
AIPL1	0	0	0	0	0	0	0.0199106	0	0	0
AIRE	0.0538493	0.0700069	0.0275058	0.0223587	0	0.0889962	0.0938801	0.0122017	0.0374906	0.0364611
AJAP1	0.11268	0.147327	0.126623	0.0102929	0.0269974	0.0983271	0.21609	0.381963	0	0.01119
AJUBA	37.4152	34.0498	38.2848	35.0087	35.2207	17.974	17.3169	24.1215	22.3744	22.2035
AK1	14.6358	18.6278	18.8681	17.8431	16.1372	15.3482	32.864	19.7045	21.696	24.9679
AK2	19.8792	19.0591	19.9151	19.7868	17.9341	25.5023	27.1959	22.7701	23.5027	22.7479
AK3	39.9144	34.5773	33.47	36.3217	41.9271	58.5336	56.8531	56.5206	86.6584	69.644
AK4	0.0640767	0.112444	0.0507732	0.183849	0.064671	1.96139	0.655762	0.298946	0.844432	0.416061
AK5	18.3742	31.5597	24.7446	19.568	34.9992	7.64464	21.8632	15.6483	16.7534	28.5416
AK6	7.19654	7.28628	7.13505	7.13121	7.11652	7.31317	11.9568	7.70437	7.72435	8.90712
AK7	0.0238732	0.0278694	0.0447121	0.027259	0.0175097	0.0206669	0.0613155	0.0425027	0.0290205	0.0465689
AK8	0.0753986	0.200245	0.0847286	0.143487	0.236565	0.280235	0.500054	0.300689	0.29513	0.39934
AK9	0.523398	0.732539	0.444102	0.680173	0.304351	0.438083	0.457503	0.48651	0.777558	0.484594
AKAIN1	0	0	0	0	0	0.0050074	0.0297123	0	0	0
AKAP1	2.87554	2.56906	2.95306	2.91575	2.48411	4.03535	3.28825	3.89227	4.03441	2.99225
AKAP10	8.39863	8.48238	9.34024	8.10157	8.69894	9.3839	6.96615	10.2883	8.82358	8.93213
AKAP11	10.4218	11.459	14.5266	11.1614	10.739	10.9355	4.826	13.8817	11.2981	6.17132
AKAP12	24.8283	18.6171	18.2996	38.7787	36.8709	15.7323	8.53368	15.4787	24.6787	21.1136
AKAP13	14.6964	17.3729	20.1064	17.9554	18.2537	11.6053	6.78712	16.41	14.845	9.65118
AKAP14	0	0	0	0.0195299	0	0.0207297	0.143504	0.021316	0.043663	0.0636961
AKAP17A	0.126219	0.171905	0.111631	0.404335	1.00504	0.365437	0.306768	0.131083	0.674251	0.126215
AKAP2	0.0503957	0.0199269	0.0274025	0.0593993	0.0584248	0.0256135	0.00584547	0.00810394	0.0359664	0.0141261
AKAP3	0.0473304	0.0414399	0.0158295	0.0270215	0.0173572	0.0532658	0.093198	0.0631987	0.184113	0.0209833
AKAP4	0	0	0	0	0	0	0	0	0	0
AKAP5	0.492721	0.441273	0.667743	0.526942	0.804633	0.237604	0.139323	0.307026	0.349883	0.241208
AKAP6	4.36983	4.46697	2.007	2.25663	1.7208	0.848324	0.783105	1.29362	0.894335	0.515141
AKAP7	0.961996	0.934822	1.47486	0.714465	1.00164	0.464302	1.28568	1.67632	1.13009	1.14133
AKAP8	5.25083	5.76916	6.0505	5.93024	5.47161	5.2166	5.54729	6.33798	6.10339	5.05909
AKAP8L	15.996	16.1824	16.9413	16.1027	19.0111	18.3197	26.2223	18.6395	17.1271	25.4461
AKAP9	2.7795	2.87149	3.65333	3.55248	3.89824	1.83826	1.45717	3.68925	2.91587	2.12292
AKIP1	28.627	31.7526	29.4104	30.9798	35.17	22.7447	43.1617	26.0171	24.4843	33.4863
AKIRIN1	20.5874	19.8145	22.4976	23.3042	22.1654	27.4547	31.5395	38.5383	36.9096	37.4933
AKIRIN2	19.4857	20.5348	26.9156	21.0985	23.1687	29.243	42.9678	43.3264	33.2708	43.2064
AKNA	3.33302	2.32396	3.18287	2.60749	3.25011	3.46797	2.63779	3.27218	3.16695	2.86902
AKNAD1	0.0771611	0.0863242	0.254622	0.0125863	0.110043	0.0267192	0.0616558	0.187745	0.0500255	0.0364889
AKR1A1	47.1665	49.6474	45.959	48.932	46.5031	38.5575	55.2131	42.1635	37.9167	51.0423
AKR1B1	83.6003	80.4244	66.2046	63.8551	75.1303	428.032	169.605	136.515	79.8985	125.431
AKR1B10	0.141034	0.151265	0.0990535	0.00805179	0.440486	1.65801	0.912817	0.456984	0.492039	1.47935
AKR1B15	0	0	0.0129714	0.0079081	0.0118527	0.881364	0.00830117	0.0431566	0.0117868	0.0429867
AKR1C1	3.10947	10.4541	3.89014	1.85445	5.37736	28.0419	23.0269	9.40824	8.02114	17.942
AKR1C2	0.504809	0.739494	0.615647	0.88918	0.766812	5.97112	2.70632	2.10193	3.08015	4.36219
AKR1C3	0.522565	1.51239	1.24152	2.06627	1.17585	9.39446	3.60723	2.46026	5.92063	4.8531
AKR1C4	0	0	0	0	0	0	0	0	0	0
AKR1D1	0	0	0	0	0	0	0	0	0	0
AKR1E2	0.514319	1.08935	0.559546	0.846347	0.407737	0.440005	1.45954	0.499578	0.559931	0.779278
AKR7A2	14.8672	23.5252	23.0124	17.9769	16.1431	11.4616	28.1244	15.5722	15.572	18.9668
AKR7A3	0.108827	0.0648452	0.195329	0.0828407	0.108642	0.043965	0.304354	0.0565105	0.0848866	0.168864
AKT1	67.9264	72.0368	69.1655	62.9521	65.6868	62.738	77.8058	64.9808	61.1959	66.9075
AKT1S1	24.252	31.7924	31.1308	28.9803	26.2018	24.4235	44.0428	29.1413	30.0439	33.7521
AKT2	22.0477	25.7418	26.2525	27.5574	23.0015	22.04	29.9704	28.0138	30.1912	26.1964
AKT3	24.27	16.6501	20.7104	25.6382	23.6756	33.3128	15.3898	31.3072	34.2485	21.7425
AKTIP	6.18772	6.77764	7.08968	6.91561	6.46665	4.39881	6.28422	7.66637	6.60373	7.76522
ALAD	10.0669	14.6069	11.723	9.97601	12.4502	9.87343	15.3249	12.191	12.0618	14.3026
ALAS1	20.5521	19.6673	20.6361	19.5267	22.7894	32.2435	27.3278	24.7386	25.5015	28.0302
ALAS2	0.0113167	0	0	0	0	0	0.027128	0	0	0
ALB	0	0.00984679	0	0	0.0082487	0.0116832	0.00577704	0	0	0
ALCAM	43.5813	46.9326	67.2117	43.092	62.4086	20.0964	20.4471	49.1937	28.4566	31.1773
ALDH16A1	9.93219	9.61805	10.1706	5.61951	4.8565	7.6934	13.8901	8.67939	5.92621	6.3721
ALDH18A1	39.6918	39.4761	40.6763	41.5021	38.4054	28.8239	36.737	38.4166	36.4435	35.7767
ALDH1A1	142.812	16.5381	16.3094	161.639	25.4113	64.2912	43.6854	30.6036	262.566	80.9874
ALDH1A2	0.520923	4.60502	3.2732	12.2375	2.3388	1.76543	9.90507	12.7195	28.1584	7.38849
ALDH1A3	8.5388	4.83451	2.56758	1.39017	11.362	15.5469	7.33545	4.95869	3.04968	19.5419
ALDH1B1	29.7823	18.787	22.7951	30.9504	67.1772	13.1514	9.16137	13.6513	16.5519	24.0505
ALDH1L1	0.199826	2.07761	2.26892	3.28397	7.16017	1.13308	9.42205	6.04795	10.2114	16.5221
ALDH1L2	13.019	9.66169	13.0808	11.4529	10.7698	9.6724	4.21197	11.6724	9.20329	6.60452
ALDH2	3.93625	4.51758	7.35632	4.28786	6.65414	13.8526	12.0591	16.6337	11.6172	18.8358
ALDH3A1	0	0.0388821	0.0475278	0.0434633	0	0.0307557	0.136871	0.0869701	0.0323904	0.126004
ALDH3A2	13.1537	15.7335	13.6425	12.8233	12.4353	13.1653	18.146	16.0834	16.1835	14.2788
ALDH3B1	19.5328	18.0936	11.9849	18.8906	19.1973	18.5145	23.6336	14.1285	20.0643	22.3459
ALDH3B2	0.00437578	0.00893945	0.0040977	0	0	0	0	0	0.00372347	0
ALDH4A1	3.3318	6.63745	5.13002	3.79593	4.71594	2.14619	4.54942	4.07426	4.42028	4.77571
ALDH5A1	0.766906	1.72743	1.66959	1.05031	0.772149	0.619646	1.28583	1.45405	1.3944	0.821804
ALDH6A1	3.32779	3.87338	3.68697	4.01175	3.00643	3.04942	3.07563	4.22142	4.758	2.93124
ALDH7A1	13.3613	17.2843	14.8593	13.6578	12.2574	11.1568	21.5299	18.3183	16.1303	16.5887
ALDH8A1	0.073379	0	0	0	0.0274705	0.105608	0.0219876	0.0114311	0.00390251	0.0910883
ALDH9A1	30.9409	31.5868	40.1716	30.8724	35.5784	37.6304	37.9592	42.8295	34.3078	41.8897
ALDOA	396.961	438.818	360.339	415.881	379.201	616.399	654.826	364.207	443.421	489.115
ALDOB	0.037113	0.0426485	0.0260658	0.0370794	0.0198482	0.0168675	0.0500431	0.034689	0.0671084	0.0806222
ALDOC	13.4018	16.5096	11.2351	11.4185	13.7368	26.7515	20.1647	11.8681	14.2404	13.8437
ALG1	6.77675	7.59619	7.56533	8.04924	4.84529	5.3203	6.75524	6.17973	6.21316	5.67854
ALG10	1.46078	1.19078	1.43197	0.944901	0.939021	0.850329	0.564933	1.0089	0.878686	0.428767
ALG10B	1.40304	1.01948	1.58771	0.89663	1.17942	1.08316	0.551226	1.53467	1.11678	0.683366
ALG11	2.95294	3.8679	3.75963	3.34668	3.52925	2.79716	1.82488	4.38549	3.3416	2.33661
ALG12	10.2688	12.9289	12.3543	12.2068	8.84776	12.032	15.3637	13.5239	14.7502	11.7589
ALG13	8.84545	8.03039	10.0786	7.39123	8.34395	6.82007	6.39755	8.57138	7.00261	6.90544
ALG14	6.38034	8.11994	8.49216	6.96276	5.70124	4.32276	7.50943	5.85282	5.4737	7.56961
ALG1L	0.246923	0.823049	0.474633	0.534207	0.733953	0.456772	0.825564	0.421101	0.829396	0.758223
ALG1L2	0.209062	0.118639	0.174023	0.159141	0.278277	0.126689	0.250577	0.130272	0.207546	0.245099
ALG2	13.6048	15.1928	16.6618	14.7533	13.2715	18.7154	17.3122	18.6995	18.0402	16.9771
ALG3	20.1004	21.2935	17.4335	20.9785	17.7272	20.7035	27.2537	18.6536	22.1424	20.0662
ALG5	23.9724	24.5264	24.2431	27.5811	18.857	23.0097	31.8368	28.6517	26.6822	28.6703
ALG6	2.54069	2.02572	2.59496	1.65827	2.15119	1.7561	2.43297	2.30922	2.22444	2.33742
ALG8	15.1335	14.4881	15.0614	16.3684	12.5206	12.105	15.5927	13.4586	15.0949	12.3001
ALG9	4.38113	4.90863	4.79851	4.62632	4.07827	3.34602	3.87557	4.9557	3.99006	3.62046
ALK	0.00359282	0.0146798	0	0.00410236	0.00307434	0.0087088	0.00430627	0.0156714	0.0259864	0.00891982
ALKBH1	3.12601	3.3977	3.50222	3.46495	3.6845	3.64089	4.25294	3.77099	3.63065	4.3128
ALKBH2	5.21634	4.46554	4.66038	6.22983	4.70774	4.99401	7.94862	4.48089	4.90493	6.70195
ALKBH3	7.70385	7.62745	7.91958	7.49417	6.70258	7.13739	10.4803	8.42984	7.92875	8.91309
ALKBH4	3.94783	3.84288	4.53175	3.78673	4.34978	4.28948	6.36629	4.25208	4.57391	6.21138
ALKBH5	37.054	37.1231	37.8297	38.5595	37.2538	53.8138	47.7275	45.0961	49.8276	45.842
ALKBH6	4.84443	5.64377	6.72517	6.14033	5.9316	5.45881	11.7896	5.89597	6.74814	9.92875
ALKBH7	13.5883	17.0412	14.5301	13.3431	12.0904	14.8084	26.0565	13.7941	12.5987	16.5108
ALKBH8	1.82716	1.76144	2.15571	1.6963	1.611	1.42022	1.04174	2.25286	1.75089	1.47531
ALLC	0	0.0079558	0	0	0	0	0.0186705	0	0	0
ALMS1	1.93875	1.69213	2.36526	1.72443	1.59338	0.976408	0.631565	1.87996	1.51263	0.790323
ALOX12	0.610931	0.760558	0.572107	0.904669	0.767815	1.01231	1.25855	0.773268	1.1575	1.08424
ALOX12B	0	0	0	0	0	0	0.0431316	0	0	0.0223352
ALOX15	0.00838637	0	0	0	0	0	0	0	0.00713618	0
ALOX15B	0	0	0	0	0	0	0.0103248	0	0	0
ALOX5	0	0.0183351	0.0168091	0	0.00383986	0	0	0.0111849	0.00381848	0
ALOX5AP	0.126574	0.323228	0.43461	0.120437	0.487384	0.127836	1.13781	0.512662	1.0591	1.36171
ALOXE3	0	0.0138717	0	0.0387652	0.0116203	0.0370321	0.0732456	0.0761587	0.0548894	0.0505726
ALPI	0	0	0	0	0	0	0	0	0	0
ALPK1	2.84104	2.45392	2.69408	2.22767	3.59695	3.08795	2.73024	3.38556	2.57905	4.01631
ALPK2	11.4672	7.78425	4.54014	10.5297	24.8374	9.60021	6.06774	6.55874	9.83247	18.7589
ALPK3	0.0999988	0.18323	0.118744	0.0600333	0.0538107	0.0662204	0.105029	0.136186	0.0894778	0.13437
ALPL	0.110068	0.0562158	0.0214737	0.157098	0.117731	0.03335	0.0109938	0	0.113173	0.170791
ALPP	0.0795505	0.0696501	0.063853	0.00865073	0.0259316	0	0.0317825	0.0519303	0.0128936	0.0470235
ALPPL2	0.00451263	0.00921903	0.0126776	0.0103053	0	0	0.021635	0.0731101	0.00767984	0
ALS2	8.16445	7.63441	7.50812	8.13316	8.02661	7.16761	4.1931	6.94434	7.54077	5.74945
ALS2CL	0.828995	0.809976	1.15814	0.684202	1.39752	1.37603	1.82793	2.07188	1.35715	2.20913
ALS2CR11	0.0980785	0.103762	0.255856	0.0679929	0.203817	0.042453	0.163737	0.305575	0.0774963	0.186971
ALS2CR12	0.0388278	0.0679909	0.0519433	0.038001	0.00949271	0.0201678	0.0332415	0.048389	0.0471994	0.013771
ALX1	0	0	0.0162895	0	0	0	0	0.0541959	0.00740089	0
ALX3	1.53055	1.57119	1.81122	1.6172	1.75927	1.90113	2.15392	2.45785	1.87907	2.17406
ALX4	0.00823601	0.321791	0.0212097	0.0399673	0.00880933	0	0.634244	0.0256603	0.0911071	0.0255592
ALYREF	26.3563	21.8185	24.787	22.7376	19.7787	16.6243	28.7126	18.4497	18.621	23.6113
AMACR	4.03449	4.0721	2.98308	3.33805	2.82688	4.08891	6.73806	3.75373	4.26541	5.37016
AMBN	0.0112376	0	0.0105235	0	0	0.0136197	0	0.0280098	0.00956241	0
AMBP	0.125573	0.048101	0.0293983	0	0.0402944	0.0380478	0.0658478	0	0.173637	0.0389698
AMBRA1	6.48288	6.89272	8.43226	7.23842	7.08153	9.66345	8.87384	9.61752	9.38323	8.6258
AMD1	33.8742	29.6291	38.6549	32.101	26.0964	43.3566	36.7154	64.4855	50.8072	31.798
AMDHD1	0.0105379	0.0107642	0.0296048	0	0.0180344	0.038315	0.0884137	0.0393986	0.0313845	0.0261623
AMDHD2	3.84284	4.01865	4.78392	4.08986	2.81374	3.54249	6.56875	5.64288	4.57464	4.21955
AMELX	0	0	0	0	0	0.0172442	0.0682144	0.0177319	0.0726429	0.105972
AMELY	0	0	0	0	0	0	0	0	0	0
AMER1	0.863783	0.822417	0.912498	0.866046	0.808708	0.932177	0.290782	0.882122	0.897218	0.483174
AMER2	0	0	0	0	0	0.00265579	0	0	0	0
AMER3	0	0	0	0	0	0	0	0	0	0
AMFR	41.4024	51.7014	56.9964	47.4173	42.14	53.4671	56.6132	65.7717	55.9359	51.4065
AMH	0.0789577	0.117877	0.176318	0.145636	0	0.117778	0.181994	0.10597	0.17572	0
AMHR2	0	0.0241389	0	0	0	0	0.0141621	0.0147254	0	0
AMIGO1	2.53238	2.6007	1.85962	2.60029	1.46151	4.20631	1.8943	2.78134	3.3757	1.66789
AMIGO2	67.8985	59.0317	27.166	67.3078	40.8496	53.7589	87.2281	71.9568	100.179	93.8308
AMIGO3	1.10197	1.53179	1.56387	1.02044	0.907301	0.972985	1.25272	1.19871	1.13104	1.00596
AMMECR1	5.33152	4.26088	6.29995	6.1089	5.24697	4.5392	2.48372	4.93303	4.83237	3.55813
AMMECR1L	8.94422	9.22748	10.2296	9.53738	9.20895	12.1831	9.9825	14.414	13.8105	10.6024
AMN	0.0650549	0.0443011	0.00676897	0.0330139	0.105148	0.0438027	0	0	0.0676585	0.0628097
AMN1	5.9406	4.47571	4.65611	5.00306	4.75535	7.8401	7.57343	7.113	7.17045	7.62504
AMOT	0.903036	2.13866	3.24635	2.70761	1.97186	1.53224	1.87008	3.85348	5.433	2.36858
AMOTL1	10.9253	6.84564	9.98068	8.70775	9.26992	9.03178	3.0912	7.28171	7.42939	5.72666
AMOTL2	33.8558	32.4762	26.811	39.6316	37.8799	22.2543	22.6613	26.2449	36.2419	29.5371
AMPD1	0	0	0	0	0	0	0	0	0	0
AMPD2	22.9818	26.762	24.7945	24.8794	24.4282	24.3083	25.1217	21.9283	21.0663	21.8912
AMPD3	12.2479	17.1907	11.5603	8.42445	11.7273	19.1547	11.9375	13.1864	9.98044	12.0641
AMPH	0.254339	0.126481	1.1094	0.183417	0.131727	1.11133	0.585624	1.02181	0.350265	0.10801
AMT	0.697616	1.1524	1.0769	0.261369	0.363762	0.627513	1.25422	1.05279	0.426664	0.338273
AMTN	0	0	0	0	0	0	0	0	0	0
AMY1A	0	0	0	0	0	0	0	0	0	0
AMY1B	0	0	0	0	0	0	0.0293567	0	0	0
AMY1C	0	0	0	0	0.00523105	0	0	0	0	0
AMY2A	0	0	0	0	0	0	0	0	0	0
AMY2B	0.0351389	0.0256381	0.0235042	0.0745132	0.0386589	0.0608392	0.0722002	0.0312799	0.0469868	0.0373881
AMZ1	2.07185	3.25738	2.0187	2.55716	2.00661	1.56037	1.38752	1.67529	1.34871	1.14492
AMZ2	29.3122	31.6011	31.333	25.93	27.2532	31.7131	45.5189	36.3915	33.2693	39.8675
ANAPC1	5.27227	4.50424	5.65247	4.60803	4.71185	4.15764	2.35925	5.67853	4.12608	3.13509
ANAPC10	4.81278	3.94045	3.71649	4.11728	4.01054	4.80995	5.12952	5.25049	3.88741	4.87135
ANAPC11	49.5816	52.5884	44.9172	40.1396	43.3925	49.8218	76.3497	40.7299	39.9857	56.8121
ANAPC13	38.5535	36.9309	39.042	38.552	41.5616	40.2531	58.5505	44.5219	44.3214	54.8246
ANAPC15	5.91072	5.90209	4.56364	5.52317	4.56229	4.07889	4.68442	4.14914	4.12632	4.28254
ANAPC16	12.3583	13.428	12.6227	10.8797	11.1074	12.4566	20.2444	14.5787	12.3506	15.025
ANAPC2	10.1582	10.338	10.2973	10.9707	9.82653	10.3918	14.6785	10.2077	11.9284	12.4598
ANAPC4	4.68867	3.85211	4.55625	4.94995	4.02645	4.02471	5.39778	5.3397	5.28978	5.41272
ANAPC5	42.4685	39.4693	38.4382	38.669	37.5336	31.5857	40.6071	35.0342	34.6242	38.1717
ANAPC7	15.4214	16.0893	16.6712	15.4912	14.5665	9.94464	13.5202	14.4369	12.1167	12.2642
ANG	1.83373	1.5453	1.2235	1.76664	2.2752	1.56959	2.84349	1.98534	2.32105	2.95916
ANGEL1	4.93599	6.43459	6.67582	5.54851	6.64122	8.58689	6.42806	8.50902	7.45454	6.637
ANGEL2	4.92601	4.22214	5.73672	4.62094	3.88341	3.64495	3.48629	5.88669	5.00269	3.59535
ANGPT1	19.5146	10.1479	22.948	14.0469	23.7124	12.8937	3.44733	14.6462	9.32406	10.5027
ANGPT2	1.47773	3.04977	8.16154	0.118235	1.06512	0.635338	0.483519	3.73164	0.0605775	0.241012
ANGPT4	0.00729549	0	0.00910915	0.0111069	0.00208089	0.00589462	0	0	0.00413862	0.00301873
ANGPTL1	0.0190432	0.006484	0.00594433	0	0.016295	0.0192331	0.0266288	0.0237325	0.0324087	0.0157594
ANGPTL2	103.871	72.1952	51.9765	105.28	78.2992	88.7106	86.1705	61.4949	117.868	95.8469
ANGPTL3	0.00762759	0.00779135	0.00357143	0.00435468	0	0.0554666	0.0228556	0.00475293	0.0292073	0.0284053
ANGPTL4	2.50912	0.528772	1.07788	1.02221	1.13084	49.0027	25.4167	10.3828	19.1742	10.735
ANGPTL5	0	0	0	0.0217072	0	0	0.0227862	0.0236924	0.0808848	0.0235991
ANGPTL6	0.030953	0.0758821	0.0173916	0.0424114	0.0635667	0.0525198	0.0370996	0.01543	0.0368742	0.0461078
ANGPTL7	0.00491463	0	0	0.00561164	0	0	0	0.0122497	0.00836398	0.00610073
ANGPTL8	0	0	0.0241727	0.014737	0	0.0625695	0.324859	0.0321695	0	0.0961285
ANHX	0	0	0	0	0	0	0	0	0	0
ANK1	3.58462	4.46051	2.97976	2.82767	2.69534	1.52877	1.97739	1.95168	2.04664	1.80024
ANK2	0.641587	0.500623	0.580996	0.621929	2.61632	0.868034	0.465934	0.648268	0.796167	1.41587
ANK3	0.0553622	0.0641634	0.31904	0.00486261	0.0728813	0.0903236	0.0293498	0.278634	0.0688519	0.0872258
ANKAR	0.183497	0.210867	0.207636	0.162961	0.303129	0.188417	0.158843	0.231859	0.175661	0.158182
ANKDD1A	1.8872	1.9388	1.23573	1.60582	1.81594	1.62998	1.85463	1.26157	1.19056	1.49445
ANKDD1B	0.061741	0.0315333	0.0743367	0.0151066	0.011321	0.0320693	0.0370007	0.0274802	0.0112579	0.0328464
ANKEF1	0.0584801	0.280758	0.0903603	0.110177	0.217678	0.0637887	0.525698	0.193134	0.544897	0.482749
ANKFN1	0.213399	0.18481	0.330167	0.0476735	0.2223	0.196787	0.339181	0.404704	0.647398	0.276419
ANKFY1	12.5922	13.3049	15.1847	12.1682	13.0325	12.3532	8.21558	15.754	13.0571	10.3459
ANKH	16.7686	12.8241	20.145	9.33696	25.7545	17.9448	23.749	30.8426	15.4008	36.88
ANKHD1	0.283597	0.30543	0.225162	0.267502	0.240034	0.257784	0.443366	0.280441	0.327881	0.375
ANKHD1-EIF4EBP3	0.00404402	0.00550779	0.00757405	0.00769593	0.0103813	0.0179712	0.00323138	0.0117596	0.00229411	0.00836667
ANKIB1	16.7698	16.7858	19.2189	16.2213	18.377	15.5019	8.50935	20.784	16.8038	13.355
ANKK1	0.0265541	0	0	0	0	0	0	0	0	0.0109876
ANKLE1	0.187876	0.103336	0.0879684	0.0742574	0.108206	0.297762	0.134244	0.0855512	0.0676368	0.148004
ANKLE2	19.9578	12.9428	15.1035	14.9609	16.8821	18.6586	12.4059	16.0882	12.3524	15.3359
ANKMY1	0.736572	0.849468	0.752807	0.515473	0.759043	0.647931	0.692981	0.868599	0.61329	0.698042
ANKMY2	8.53668	6.7042	7.07844	6.53849	8.56744	8.1307	10.0946	8.43201	9.49804	11.2695
ANKRA2	5.35587	6.18741	6.34851	6.12131	6.00254	7.53994	7.78801	8.35939	7.21089	8.59978
ANKRD1	0.769685	0.256246	0.993064	0.273418	0.565918	0.462964	0.0956695	0.717637	0.10188	0.707734
ANKRD10	21.8034	22.8181	27.8405	28.4675	22.5664	35.8036	24.35	27.788	29.3307	29.226
ANKRD11	16.5652	15.8985	18.5502	15.7697	15.2199	15.6965	12.0137	19.0679	16.3779	13.791
ANKRD12	2.44732	1.808	2.23304	1.94255	2.33876	2.38181	1.02911	2.53482	2.12318	1.506
ANKRD13A	35.8331	26.5822	24.5584	34.539	41.11	19.2497	16.2597	19.4713	24.1721	24.2182
ANKRD13B	1.20242	1.42388	1.87668	1.8225	1.69965	1.23376	2.04488	1.82562	2.20329	2.065
ANKRD13C	5.6203	5.7998	6.77513	6.25639	6.31658	6.61909	5.1463	8.22694	7.58435	6.31601
ANKRD13D	10.8011	7.10897	7.91043	7.82442	6.93176	11.2073	12.5795	8.85746	7.89898	9.85979
ANKRD16	1.99418	1.64481	2.29675	1.62269	2.03983	2.03491	2.69239	2.41383	1.87732	2.51102
ANKRD17	12.8594	14.155	16.1812	13.6354	14.0811	14.7096	6.28726	15.5595	13.8937	8.32496
ANKRD18A	0	0	0	0	0	0	0	0	0	0
ANKRD18B	0.0119952	0	0.0168494	0	0	0.00726893	0.0143772	0.0261608	0.0153106	0.00744507
ANKRD2	0.015375	0.43189	0.0719897	0.184333	0.263124	0.0186341	0.635771	0.143708	0.150455	0.524854
ANKRD20A1	0	0	0	0	0	0	0	0	0	0
ANKRD20A2	0	0	0	0	0	0	0	0	0	0
ANKRD20A3	0	0	0	0	0	0	0	0	0	0
ANKRD20A4	0	0	0	0	0	0	0	0	0	0
ANKRD22	0	0	0.00528815	0	0.00483209	0.0273761	0.0270736	0.0774134	0.0312338	0.0245345
ANKRD23	0.252812	0.115763	0.20001	0.263782	0.0932451	0.121504	0.0888148	0.206423	0.211416	0.183967
ANKRD24	0.0726818	0.0713868	0.149215	0.038303	0.0621931	0.162625	0.422172	0.344899	0.142724	0.360892
ANKRD26	1.54089	1.10246	1.64356	1.22857	1.12529	0.992121	0.557249	1.83342	1.1812	0.744086
ANKRD27	5.15084	4.95937	4.52056	4.91459	5.37855	4.59777	3.32615	4.76244	4.7701	3.81817
ANKRD28	20.2042	22.5409	20.9188	25.4941	25.3079	14.5872	13.5109	19.3184	24.0466	19.5344
ANKRD29	0.0135924	0.0590079	0.302305	0.178481	0.421619	0.280051	0.826796	2.86701	2.33925	3.10037
ANKRD30A	0	0.0182685	0.0095703	0.0116692	0.0196761	0	0.0183738	0.00955226	0.0130444	0.034887
ANKRD30B	0	0.00995983	0.00913086	0.0111333	0	0	0	0	0	0
ANKRD31	0.0223748	0.00380919	0.0174607	0.004258	0	0.0090392	0	0.0278845	0.0222125	0.0231456
ANKRD33	0.00606058	0	0.0227018	0	0.0518598	0.029381	0	0.0453179	0	0.105325
ANKRD33B	0.987618	0.242659	0.443795	1.20755	1.22172	0.998202	0.284733	0.897189	1.31138	1.00892
ANKRD34A	1.67322	2.51756	2.00457	1.75042	1.55707	2.53015	2.72626	2.55122	3.04112	1.82562
ANKRD34B	0	0	0	0	0.00489472	0	0	0.00712879	0	0.0213022
ANKRD34C	0	0	0	0	0	0	0	0	0	0
ANKRD35	2.60792	2.70665	2.82746	3.03352	2.20472	1.80855	3.94903	2.25075	2.96974	2.85213
ANKRD36	0.206455	0.066017	0.119363	0.122992	0.0890988	0.0718017	0.0645529	0.107392	0.0962411	0.0779986
ANKRD36B	0.178613	0.167084	0.176066	0.12666	0.111008	0.0888683	0.0428163	0.103097	0.091192	0.0886878
ANKRD36C	0.122695	0.0697857	0.080951	0.0732322	0.11692	0.0405554	0.0183825	0.0973056	0.0735578	0.070961
ANKRD37	0.704152	0.512023	0.670581	0.89941	0.265524	1.77915	1.31604	0.609822	0.792139	0.829647
ANKRD39	5.08954	5.65865	4.96518	4.48345	3.80934	4.34969	6.90957	4.61296	4.32018	5.06049
ANKRD40	15.9814	16.4707	17.2057	16.528	14.8971	13.3261	11.4995	16.4247	17.3617	12.0136
ANKRD42	5.26644	4.60696	4.5484	4.53576	5.07939	7.85444	5.70514	6.33414	6.37958	6.48146
ANKRD44	0.953624	0.478139	0.680657	0.883047	0.403027	0.475696	0.26484	0.623212	0.61602	0.299552
ANKRD45	0.00842718	0.00430406	0.0118375	0.0288671	0.0324497	0.020427	0.0909057	0.057763	0.0609528	0.010461
ANKRD46	3.89927	3.31915	3.7885	3.42029	3.04194	3.80255	3.5903	4.51082	3.5597	3.77716
ANKRD49	3.02483	2.78804	2.8658	3.00861	2.78547	3.04308	3.35642	4.16728	3.34809	3.04348
ANKRD50	10.9069	11.8977	14.7762	14.432	11.0113	9.26005	5.6345	13.3881	18.873	7.89371
ANKRD52	19.4093	21.4875	22.4082	22.7529	25.3776	16.1788	12.0027	17.9148	18.524	14.0062
ANKRD53	0.262623	0.352094	0.302294	0.199913	0.318359	0.192302	0.832841	0.777323	0.363144	0.665593
ANKRD54	8.5146	7.85943	8.44549	6.70389	6.17554	6.26446	9.08076	7.48404	6.62936	8.14013
ANKRD55	0.0720288	0.0367876	0.0210786	0.0257013	0.026965	0	0.0269788	0.0280518	0.0153228	0.0279413
ANKRD6	0.0464626	0.107864	0.229416	0.0337604	0.0361432	0.0947055	0.194912	0.413223	0.0988406	0.070784
ANKRD60	0	0	0	0	0	0.00800713	0	0	0	0
ANKRD61	0.110726	0.080788	0.0296256	0.0541841	0.0609088	0.115026	0.0284387	0.068996	0.0471098	0.0196355
ANKRD62	0	0	0	0	0	0.0114913	0	0	0	0
ANKRD63	0	0	0	0.00609758	0.00456956	0	0	0.00665523	0.00908826	0
ANKRD65	0.0123337	0.75591	1.18964	0.781602	0.997336	0.0448443	1.20481	1.17587	1.36961	1.9291
ANKRD66	0	0	0	0	0	0	0	0	0	0
ANKRD7	0.0828756	0.126982	0.162979	0.0946293	0.170198	0.0401772	0.218532	0.165254	0.0775731	0.123452
ANKRD9	8.90808	7.31765	7.11694	6.45694	5.29492	5.35204	10.6687	5.47752	7.96296	6.41826
ANKS1A	3.92871	4.3425	5.25222	4.36247	5.09191	8.19139	6.37619	10.8281	6.26387	6.92924
ANKS1B	0.00701871	0	0.00657268	0.0160283	0.0120117	0.00850649	0	0.00874705	0.0477793	0.0130689
ANKS3	4.54438	3.88562	4.37693	4.819	4.14992	3.19691	6.17894	3.59875	4.34341	5.71005
ANKS4B	0	0	0	0	0	0	0.0185677	0	0.013182	0
ANKS6	2.37729	2.05671	1.99567	2.35992	1.82087	2.34336	1.66151	1.96796	2.41921	1.96605
ANKUB1	0	0	0	0	0	0.024599	0	0.00632367	0	0
ANKZF1	5.43449	5.06722	5.00214	5.02252	5.2186	7.00303	8.57354	6.14176	5.88518	7.48985
ANLN	29.2283	17.8842	17.3591	11.4661	17.016	3.39051	0.615105	2.48391	1.10899	1.15558
ANO1	3.08346	11.5607	1.04801	5.78239	9.50615	0.646964	5.13815	0.33263	2.4166	5.0599
ANO10	31.0738	31.0189	26.7983	35.9385	29.6767	24.0779	33.3644	28.5514	29.816	29.3807
ANO2	0.0242619	0.00619571	0	0.00692571	0.00519017	0.0073512	0	0	0.00516128	0
ANO3	0.00384769	0	0	0	0	0	0	0.0263735	0.0163705	0.0119407
ANO4	4.088	5.35748	7.19026	2.75621	5.11382	2.29527	5.30976	7.48949	5.13742	6.12403
ANO5	0.00337973	0.182971	0.0221547	0.0424496	0	0	0.0891192	0.0442258	0.0402626	0
ANO6	41.074	30.7252	35.3692	32.6071	38.2249	35.8954	17.24	32.3963	31.7581	24.8328
ANO7	0.443903	0.288548	0.550059	0.394223	0.19184	0.912966	0.972742	1.03937	0.557054	0.400752
ANO8	3.11722	3.36688	3.61209	3.31171	3.49309	3.54145	3.46007	4.19899	3.43905	3.37826
ANO9	0	0.0197189	0	0.00881692	0.00991117	0.0514723	0.0647861	0.0673628	0.0229974	0.0239634
ANOS1	0.163961	0.427805	0.620842	0.390709	0.211975	0.0647988	0.100396	0.157694	0.147101	0.022123
ANP32A	32.5683	26.1983	31.9511	29.4987	23.8788	28.4359	35.2573	30.5704	31.4321	29.9291
ANP32B	62.9542	52.8595	54.2477	53.0159	50.0219	39.4611	58.3123	41.3838	37.9043	49.0572
ANP32C	0.367168	0.179372	0.313936	0.182279	0.259542	0.17413	0.306142	0.198949	0.230929	0.178349
ANP32D	0	0	0	0	0	0	0	0	0	0
ANP32E	20.9254	15.3963	18.0048	15.5997	15.5264	11.3223	11.1199	14.5034	14.0896	12.0512
ANPEP	74.7669	59.5752	38.4496	55.4339	48.0225	96.5685	108.362	85.7194	81.9403	97.7258
ANTXR1	353.813	426.129	424.757	557.259	420.386	326.092	341.505	396.918	462.643	333.289
ANTXR2	55.9237	55.2265	63.3057	47.1435	49.07	51.2088	42.7463	53.1405	53.8609	49.0785
ANTXRL	0.00492538	0	0	0	0	0	0	0	0	0
ANXA1	227.231	139.893	162.387	162.069	161.959	123.614	128.057	171.856	112.02	175.885
ANXA10	0	0	0.00728355	0	0	0	0.0559339	0	0.00661835	0.00965492
ANXA11	84.0708	78.8649	68.9987	81.5137	76.9423	74.7792	104.187	70.208	85.555	91.5623
ANXA13	0.0145126	0	0.0271806	0.0745686	0.0372548	0	0.00869723	0.0904313	0.0617457	0.0810677
ANXA2	559.291	581.68	605.362	698.753	608.289	451.911	599.424	541.492	519.694	557.748
ANXA2R	0.0800083	0.299662	0.349645	0.33497	0.182566	0.193936	0.532757	0.398841	0.54465	0.286917
ANXA3	1.57897	1.41392	2.3645	1.2946	3.22599	1.52588	0.80036	1.01423	0.455754	1.59739
ANXA4	20.2255	25.9159	29.0476	28.2415	30.8953	21.7234	31.2169	35.7438	30.9773	39.0326
ANXA5	438.707	415.256	420.735	480.562	399.898	387.196	427.654	399.769	445.095	425.647
ANXA6	140.222	136.844	143.908	148.947	151.267	132.26	156.681	142.164	151.323	153.153
ANXA7	45.6453	47.5632	44.3876	46.9236	40.8901	43.4656	51.6585	55.6618	45.1531	47.9663
ANXA8	0	0	0	0	0.118077	0	0	0.0137576	0	0.123331
ANXA8L1	0	0.0115423	0	0	0.0580142	0	0	0	0	0.0140268
ANXA9	0.771279	0.995827	1.5832	1.3527	1.25131	0.620687	1.39035	1.42258	1.19709	1.29443
AOAH	0	0	0	0	0	0	0.0110388	0.0114778	0	0
AOC1	0	0.0279825	0.0342046	0.0104265	0.023441	0.0221341	0	0	0.0116553	0
AOC2	0.0639703	0.108906	0.147766	0.121738	0.142321	0.113711	0.153347	0.138186	0.23951	0.301754
AOC3	0.0392257	0.0868137	0.0459162	0.0597184	0.0559417	0.0633873	0.0352613	0.0651799	0.0445042	0.101443
AOX1	2.73265	0.976263	2.17023	2.16956	2.06504	2.07616	0.880338	1.99558	0.873438	1.04766
AP1AR	2.8888	2.55815	3.38241	2.55536	2.51425	3.52651	2.29233	3.6713	3.2322	2.49696
AP1B1	26.1671	32.3214	28.2584	26.9311	27.0548	22.1875	31.8523	25.1537	25.9924	26.1216
AP1G1	15.611	16.8832	18.7771	18.0897	18.1607	15.1325	9.6274	19.1601	18.3254	12.3279
AP1G2	1.47482	3.33423	2.97711	2.26148	3.25497	1.96257	4.28421	4.2851	2.5063	4.08357
AP1M1	29.2769	29.794	32.6039	28.1436	30.4413	26.671	34.4653	30.818	27.3581	31.7563
AP1M2	0.596732	0.753737	0.51675	0.351671	0.620428	0.077766	0.284554	0.103955	0.158339	0.302671
AP1S1	54.5197	50.5138	50.9738	53.2851	49.2136	53.1093	75.289	52.3619	54.0049	59.5127
AP1S2	19.8466	13.0141	18.4132	15.5645	12.6292	23.1032	18.0903	27.4365	24.327	25.5378
AP1S3	0.12655	0.175228	0.0948062	0.118809	0.149196	0.115883	0.107861	0.164722	0.126829	0.132655
AP2A1	45.2128	51.8885	47.5424	44.2543	50.3968	51.1525	64.6176	48.6617	51.9123	55.6086
AP2A2	20.2944	24.6321	22.7676	21.0497	24.65	21.0067	28.9899	24.0836	23.3977	25.5224
AP2B1	57.0918	62.9965	67.138	57.8593	59.8987	44.5312	40.9592	56.7045	55.329	42.8414
AP2M1	261.766	278.238	269.383	260.011	259.696	272.845	369.533	284.183	288.898	316.13
AP2S1	94.3666	99.4403	88.6762	95.46	88.0736	91.6514	164.634	86.1793	83.9305	118.891
AP3B1	21.4401	21.8862	22.8147	23.1839	24.775	15.3641	15.5347	20.5722	22.9837	22.1153
AP3B2	0.0545012	0.0123714	0.0340252	0.0484017	0.0259089	0.0293573	0.0145164	0.0641486	0.0128824	0.0526202
AP3D1	28.219	37.0341	33.4548	32.941	34.8307	26.5108	36.2906	33.4299	30.4824	36.6537
AP3M1	14.3145	14.6989	14.6629	14.5078	13.8578	12.1217	10.8065	13.9426	14.7129	12.3565
AP3M2	3.82672	4.52457	4.84558	4.34826	2.59208	1.9593	3.30474	3.88303	3.50087	2.24467
AP3S1	38.9417	27.5641	32.4792	31.8786	32.7333	29.9048	32.0569	34.4691	30.0614	34.5221
AP3S2	0.0436221	0.0426213	0.0799239	0.0281528	0.0243437	0.0344797	0.0818366	0.054364	0.053258	0.0494412
AP4B1	2.56657	1.96444	2.65313	2.68297	2.40303	1.42175	2.03662	2.16192	2.56207	2.16665
AP4E1	3.87783	4.265	4.50305	4.19815	3.71788	4.1136	2.59189	4.88245	4.8103	3.39414
AP4M1	6.33819	4.68954	6.27957	5.37279	4.21199	3.97229	4.57109	4.09965	3.681	4.77157
AP4S1	1.46702	1.07037	1.53217	1.28045	0.858898	0.855573	1.14138	1.20052	1.1795	1.42856
AP5B1	5.48305	4.459	5.17935	4.64338	4.07264	5.40435	4.03557	5.44873	5.13326	3.8279
AP5M1	11.64	13.9476	15.1909	14.1253	12.3032	10.6521	11.5891	15.748	14.6668	11.0366
AP5S1	4.97069	7.60692	6.19892	5.92212	5.39751	5.02149	7.35198	6.06021	6.45423	5.52277
AP5Z1	4.48019	5.37208	6.03446	6.41951	5.03242	4.04583	7.55739	5.89093	6.40475	6.52083
APAF1	4.32301	2.85966	4.52916	3.15763	3.6612	3.57493	1.3332	4.6668	3.33016	2.64081
APBA1	2.20167	3.10801	4.97191	2.10404	2.83177	1.51856	1.62881	3.54908	2.55855	1.78241
APBA2	5.6257	8.19111	8.26029	1.6609	5.95215	10.6982	12.573	10.594	2.04971	7.85537
APBA3	5.88801	4.58673	5.25988	5.61546	4.45371	7.30677	7.42605	5.39458	5.34754	6.9206
APBB1	20.2173	21.0684	20.0844	25.27	21.0558	20.7046	31.8729	24.0062	27.2406	29.3289
APBB1IP	3.61493	4.4511	4.20053	1.28653	3.8127	6.76059	10.2104	7.19113	2.11727	7.01977
APBB2	6.14822	5.64249	6.28198	6.91173	9.41882	5.35077	3.42006	5.64308	8.76146	6.43747
APBB3	1.25925	1.81151	1.59686	1.09635	1.54445	1.95859	3.27016	2.64171	2.12073	2.83321
APC	3.65555	3.71166	4.4507	4.05252	3.99458	3.09435	1.70383	5.12112	4.22527	2.34333
APC2	0.603138	0.68064	0.687323	0.66589	0.847198	0.816985	1.0724	0.924375	0.91607	1.06524
APCDD1	9.08004	14.7807	12.9417	6.03409	6.57811	17.1487	54.1998	16.5333	29.5825	33.6343
APCDD1L	0.0448642	0.242231	1.36543	3.02971	1.34639	0.236916	0.145956	0.371415	1.25436	0.509182
APCS	0	0	0	0	0	0	0	0	0	0
APEH	30.7969	36.2516	31.381	33.1657	31.8661	30.8659	40.5905	28.2654	27.9837	30.393
APELA	0	0	0	0	0	0	0	0	0	0
APEX1	54.7556	72.8391	77.1011	65.7403	56.1359	52.0944	88.3596	64.7995	60.6213	70.4779
APEX2	7.36454	7.7176	8.65221	7.20406	7.52657	7.21125	9.10282	6.79259	7.00703	7.83194
APH1A	46.0468	51.8072	53.5388	48.8094	43.529	47.359	67.0427	55.2839	49.9886	51.7096
APH1B	4.58951	4.29018	5.06304	5.15643	4.22552	5.43361	6.03954	6.65653	5.34695	5.23393
API5	36.895	34.6291	39.9432	34.4687	34.494	30.2861	29.3246	39.8844	35.3626	30.9073
APIP	9.4492	7.32226	7.60346	9.17042	6.66891	7.71661	9.43625	6.78248	8.26539	7.49912
APITD1-CORT	2.30375	2.48816	1.89444	1.49909	1.22234	1.70127	2.54349	1.69793	1.4193	2.03974
APLF	1.69885	1.07226	1.38279	1.11846	1.31858	1.14111	1.04088	1.24262	1.43315	1.1615
APLN	0.0488719	0.0142632	0.0686492	0.0478312	0.0119483	0.0423082	0.0125522	0.0261028	0.0207932	0
APLNR	0	0	0.00271841	0	0	0	0.00695868	0	0	0
APLP1	1.56925	6.28314	5.61703	4.38966	3.93987	2.15256	15.0469	9.76153	8.96841	9.61704
APLP2	225.446	243.656	225.673	202.539	207.617	292.188	250.033	272.103	278.505	244.079
APMAP	77.763	78.2368	60.8726	76.1377	64.9019	68.1025	79.2722	60.4926	61.6	62.9089
APOA1	0.0420336	0.021468	0.0196812	0	0.0179839	0	0	0	0.0536513	0
APOA2	0	0	0	0	0	0	0	0	0	0
APOA4	0	0	0	0	0	0	0	0	0	0
APOA5	0.0117234	0	0.0109784	0	0	0	0	0	0	0
APOB	0.00797005	0	0	0.0145606	0.0300075	0.0328422	0.000955272	0.00595959	0.0244149	0.0257232
APOBEC1	0	0	0	0	0	0	0	0	0	0
APOBEC2	0.0275508	0.00703558	0.0129	0.00786454	0.00589373	0	0.0577881	0.0171676	0.0410265	0.0256499
APOBEC3A	0	0	0.00743775	0.0181378	0	0	0	0	0	0
APOBEC3B	11.6369	3.26273	5.75764	5.59915	0	0.890563	0.242647	0.719517	0.274351	0.0186151
APOBEC3C	41.9922	43.618	49.9284	45.6215	58.7306	35.5467	44.4899	51.2748	55.2682	50.6886
APOBEC3D	1.20953	1.01045	1.2253	0.867663	1.39665	1.31333	1.88625	1.51859	1.03305	1.75261
APOBEC3F	2.46052	2.32515	3.19744	2.5103	2.84812	2.11375	3.36131	3.58683	3.57778	3.55746
APOBEC3G	3.39353	1.75513	4.02263	4.02196	3.93301	3.86	3.67759	4.24448	4.10432	5.79699
APOBEC3H	0.0232291	0	0.0870117	0	0.0596307	0.253377	0.0835257	0.303967	0.118598	0.158594
APOBEC4	0	0	0	0	0	0	0	0	0	0
APOBR	0.0178078	0.0272851	0.0416902	0.0237222	0.0228569	0.00719417	0.0711466	0.0184941	0.0252552	0.0405267
APOC1	1.95576	2.27017	3.4465	2.00982	1.79523	0.754195	3.19654	1.52889	0.741329	2.93539
APOC2	0.0154383	0	0	0	0.0264207	0	0	0	0	0
APOC3	0	0	0	0	0	0	0	0	0	0
APOC4	0	0	0	0	0	0	0.043868	0	0	0
APOD	0.328671	7.37584	8.60864	1.7627	2.89763	0.422483	13.5491	6.42957	3.51713	6.93588
APOE	65.0413	44.6166	62.9093	29.5345	52.084	111.055	156.464	66.9288	47.0643	134.469
APOF	0	0	0	0	0	0	0	0.00830426	0	0
APOH	0	0	0	0	0	0	0	0	0	0
APOL1	2.34954	1.13057	0.752807	2.88674	3.68532	2.62636	3.41657	2.92811	4.57027	7.73738
APOL2	7.53312	4.84718	4.13353	10.0359	9.44261	4.96906	5.73918	5.5546	6.78354	8.69429
APOL3	2.81052	1.687	1.13184	2.28278	2.95392	2.5083	2.39624	2.2233	2.37394	3.42716
APOL4	0.0135596	0.00692538	0.0126979	0.0619309	0.0232057	0.0164339	0.00812614	0	0.046153	0.0589125
APOL5	0.015653	0	0	0	0	0	0	0	0	0
APOL6	8.67148	5.78832	7.23686	6.92407	8.68337	6.36872	4.66987	9.83293	8.54153	6.21026
APOLD1	5.41137	3.15335	5.73461	1.77203	3.89155	2.7821	1.27074	4.73808	0.800104	1.79249
APOM	1.20312	1.55563	0.869955	1.1303	0.873118	1.18128	1.13172	1.40449	0.997849	0.718384
APOO	4.17683	4.23595	4.00474	4.15455	3.61671	3.60032	6.38028	4.19907	3.45238	4.55377
APOOL	3.84954	3.49488	4.27145	3.63642	3.99093	3.08364	1.76257	3.40291	3.34676	2.75222
APOPT1	10.3492	10.0699	11.6241	13.7442	11.1008	8.50766	18.9422	13.0507	14.3749	16.8658
APP	512.364	599.552	573.946	384.54	512.698	595.302	498.862	634.709	483.735	536.941
APPBP2	11.2196	10.7837	11.8014	11.5666	11.3834	11.2544	8.37576	14.4214	14.4549	10.7848
APPL1	5.80644	5.1781	5.72958	6.46879	5.14011	8.53606	5.77545	11.522	11.4428	7.47745
APPL2	27.0697	20.5374	24.4122	26.4368	20.9823	19.5705	18.8146	23.8742	27.0624	20.2639
APRT	45.1701	48.8275	52.3689	50.2044	44.625	47.7958	84.2905	52.3886	52.1286	71.5336
APTX	11.1472	10.4804	12.5498	11.7217	10.7616	10.8875	15.7376	12.4839	12.3892	13.3465
AQP1	1.2077	1.16806	1.72461	0.737596	2.17327	0.374435	0.937766	0.760049	0.396044	1.00111
AQP10	0	0	0	0	0	0.0152319	0	0	0	0
AQP11	0.5541	0.571336	0.915396	0.960964	0.670949	0.190062	0.463639	0.677517	0.640526	0.720271
AQP12A	0	0	0	0	0	0	0	0	0	0
AQP12B	0	0	0	0	0	0	0	0	0	0
AQP2	0	0.00550186	0	0	0	0	0.0161395	0	0	0
AQP3	0.268269	0.469763	0.526366	0.583458	0.388056	0.696716	0.780885	0.915425	0.923978	0.729456
AQP4	0	0	0	0	0	0	0	0	0	0
AQP5	0	0	0	0	0	0	0.0295658	0.0153709	0	0
AQP6	0.0254435	0.00433163	0	0	0.0145145	0	0.0101653	0.0211393	0	0.031584
AQP7	0.0206758	0.0140798	0	0	0	0.0167056	0.033042	0	0.011729	0
AQP8	0.0172087	0.254884	0.338418	0	0.0147253	0.0625695	1.2685	0.697006	0.153755	0.202938
AQP9	0.00793129	0.0243047	0.00742727	0	0	0.0240313	0.00475314	0.0148265	0.0101234	0.00984543
AQR	9.69704	9.40058	12.7758	9.15989	9.55642	8.28344	6.26673	12.6675	8.92825	8.06064
AR	8.30472	7.97206	9.60466	10.5057	8.45094	8.53418	4.9834	11.7461	12.1868	7.09851
ARAF	24.1621	26.2992	23.6355	24.9234	23.3234	24.6368	35.037	24.6687	28.3123	26.8596
ARAP1	22.8098	17.2733	19.9967	17.4404	17.0808	30.9092	23.9226	22.9912	22.5739	23.6871
ARAP2	0.871376	0.612128	0.406569	1.2306	0.15959	0.416875	0.181398	0.283871	0.706354	0.119553
ARAP3	2.3356	2.36389	3.01437	3.28959	3.36202	2.58442	2.9045	3.06	3.57627	3.2338
ARC	0.00763535	0.0155986	0.0500509	0.0174364	0.013067	0.0370153	0.0274547	0.061851	0.0194914	0.0663465
ARCN1	85.9387	84.5398	94.3733	94.9043	86.4996	74.0515	60.4661	87.066	86.3437	65.5082
AREG	1.05842	0.252266	0.264308	0.19135	0.27925	3.9766	0.359435	2.16544	0.165117	0.777365
AREL1	14.2722	15.7568	17.7997	15.5671	15.8967	16.1452	12.0129	19.2318	16.904	12.6775
ARF1	252.312	271.878	257.759	259.75	256.075	269.072	305.57	250.73	253.489	276.659
ARF3	63.9601	75.8901	73.4115	69.5505	67.5867	68.8332	64.2167	74.2774	67.2972	55.3297
ARF4	270.186	253.067	278.183	310.587	287.317	210.003	239.615	262.752	261.28	273.873
ARF5	75.2799	79.5918	86.5741	80.8677	72.298	71.113	123.743	76.9249	83.5083	96.7877
ARF6	43.0894	42.7712	37.919	40.8422	36.2746	31.3872	33.2321	34.1728	32.6179	30.612
ARFGAP1	25.1748	24.2037	24.6824	27.313	26.1713	22.6411	34.4056	23.8606	25.255	31.2887
ARFGAP2	17.4294	17.6454	19.1688	18.7844	16.9824	15.4756	24.041	19.8198	18.6008	21.1763
ARFGAP3	29.2894	22.8219	25.9464	28.7294	28.3377	25.7571	23.3469	27.9352	26.8821	28.6634
ARFGEF1	10.4071	9.69971	10.8806	9.76294	10.5354	9.80014	4.57053	11.6536	9.52506	6.98437
ARFGEF2	9.28834	10.2385	11.2299	10.5029	9.97155	9.60446	4.09746	11.2235	10.3755	6.64553
ARFGEF3	0.0015125	0	0.00283276	0.00345401	0	0.00733243	0.00181285	0.0188495	0.0102962	0.00375505
ARFIP1	18.8711	16.0938	17.5678	18.5357	17.327	19.0594	13.9201	20.471	19.7934	17.622
ARFIP2	10.6306	12.6765	12.6805	12.5068	10.819	13.6997	17.313	12.467	11.7813	14.4514
ARFRP1	11.4657	10.1928	11.6023	11.3737	10.8464	12.1631	17.1492	11.7614	12.1825	15.2104
ARG1	0	0.0309869	0.0142039	0	0.0129789	0.0367659	0.0908989	0.0283542	0.0129067	0.0658994
ARG2	5.03924	4.10866	3.98482	4.40464	4.04465	5.2192	3.94264	4.72958	4.99384	4.52054
ARGFX	0	0	0	0	0	0.00269302	0	0	0	0
ARGLU1	11.8908	9.75628	9.57023	10.1646	8.70087	8.70134	10.9163	11.4226	9.54941	9.42282
ARHGAP1	45.1062	48.63	55.2411	47.1551	64.0785	37.548	53.0651	59.4615	55.8264	59.3085
ARHGAP10	10.9378	8.3851	9.8392	8.17463	8.20912	7.69044	9.39314	9.59232	9.40127	11.3192
ARHGAP11A	12.6185	7.5655	9.04008	5.73266	6.96629	2.25354	0.665435	2.06974	1.48447	1.76453
ARHGAP11B	1.77062	0.949533	1.07776	0.897145	1.03216	0.228006	0.0928474	0.262037	0.452	0.274743
ARHGAP12	9.03128	7.82321	7.96661	8.69317	7.73573	9.4197	4.91339	8.14526	9.23701	6.57278
ARHGAP15	0	0.0130712	0	0	0.0218996	0.031018	0	0.0797379	0.0326666	0.0476544
ARHGAP17	16.8253	11.0996	14.5661	17.2226	20.1692	26.6811	16.4999	21.5392	23.541	24.0739
ARHGAP18	30.0742	17.7255	24.5726	17.5003	16.2139	5.55897	4.37182	8.89095	7.15999	5.97716
ARHGAP19	2.57748	1.79462	2.24141	1.98247	1.81465	1.85626	1.07767	1.89846	1.87314	1.58822
ARHGAP20	1.46999	0.934214	1.40605	1.76091	1.92322	1.60208	1.95052	1.94041	4.09442	2.49123
ARHGAP21	15.6106	15.1742	18.1875	14.8355	14.2742	11.6475	8.40194	16.6483	13.7872	9.42489
ARHGAP22	11.1249	4.31276	10.0958	5.4688	6.55659	5.21997	4.34296	5.68497	3.41402	5.22444
ARHGAP23	27.2425	26.3578	31.0147	28.4494	22.5121	10.9103	12.4433	15.0708	17.0196	13.3982
ARHGAP24	10.3241	6.87029	9.09697	7.37667	4.43284	8.37458	5.75237	7.41912	7.2888	5.16478
ARHGAP25	2.58187	2.33601	2.87337	1.22908	1.35703	1.90349	2.00642	1.53244	0.834462	1.52165
ARHGAP26	1.00749	0.603101	0.62584	0.427447	0.834151	0.475023	0.251449	0.605874	0.846611	0.881061
ARHGAP27	0.284094	0.457613	0.324024	0.311909	0.370878	0.317829	0.506398	0.444834	0.275835	0.402391
ARHGAP28	2.46281	1.27135	1.02841	2.25246	1.95426	3.80071	1.64535	1.86792	4.37997	2.70123
ARHGAP29	22.298	23.3374	14.5492	21.3155	18.1999	12.5989	7.94309	10.6932	15.3153	10.3876
ARHGAP30	0.0109854	0.0112212	0.0308618	0.0439017	0.0282002	0.013314	0.0658341	0.0752977	0.0233693	0.0102274
ARHGAP31	4.55808	4.2447	5.7882	4.38694	4.56307	3.30241	2.20399	4.46871	4.1133	3.00372
ARHGAP32	1.88669	1.4404	1.64821	1.81121	1.52084	1.69508	0.791952	1.6139	1.73375	1.00883
ARHGAP33	0.75786	0.61874	0.590553	0.423197	0.589324	0.184372	0.377929	0.558416	0.466011	0.339911
ARHGAP35	15.52	13.5758	13.4513	15.3358	12.2099	17.3337	9.46641	14.2168	17.3123	11.0096
ARHGAP36	0	0.00811015	0.0148703	0	0	0	0.0190327	0	0	0
ARHGAP39	1.05826	1.08337	1.56324	1.14953	0.915555	0.882481	1.27401	1.26925	1.30692	1.17706
ARHGAP4	0.934477	1.10032	0.878274	0.477244	0.61062	0.778378	1.56806	0.745338	0.595656	0.919567
ARHGAP40	0	0	0	0	0	0	0	0	0	0
ARHGAP42	4.19439	2.34664	4.31596	2.07147	3.42494	3.98412	0.655735	3.11096	1.86618	1.65813
ARHGAP44	0.309539	0.224302	0.213065	0.193334	0.199218	0.246895	0.202944	0.230798	0.303917	0.2069
ARHGAP45	0.796741	0.578832	0.482777	0.965684	0.745564	1.40455	1.63415	0.695587	1.59703	1.49676
ARHGAP5	12.0128	11.1669	11.1155	10.9879	12.1445	11.7837	5.09487	14.2012	12.4997	8.53836
ARHGAP6	2.22214	2.2255	2.38582	1.98584	1.39533	2.25253	1.29431	1.95105	2.3965	1.34048
ARHGAP8	0	0	0	0	0.0118309	0	0	0	0.00588253	0
ARHGAP9	0.0174556	0.0267456	0	0	0.00746829	0	0.010461	0.010877	0.0185668	0.0216684
ARHGDIA	203.381	195.665	199.515	195.138	182.94	159.73	256.591	185.716	169.68	199.781
ARHGDIB	7.39942	14.0871	15.164	7.0295	8.20018	3.99025	18.3114	14.7377	9.64108	15.7222
ARHGDIG	0.0238949	0.0244079	0	0.0545675	0.0817865	0	0.1432	0	0	0.0296617
ARHGEF1	18.5057	14.2872	18.0768	17.7402	17.0404	15.9591	19.9506	16.5821	16.5881	18.8262
ARHGEF10	10.7169	10.0545	10.2056	10.315	11.7253	5.78547	4.71043	7.55743	7.88412	6.54297
ARHGEF10L	4.1417	4.30464	3.58357	3.6948	4.03292	5.81007	6.39728	5.24148	4.94491	6.02697
ARHGEF11	8.57643	8.99119	10.7507	8.84623	7.96207	7.58407	6.66075	9.23627	9.5445	7.19503
ARHGEF12	39.2061	40.886	46.0835	41.7963	38.2607	46.1026	17.4303	50.457	44.5537	26.2222
ARHGEF15	0.00539525	0.0137777	0.0176834	0	0	0.0130778	0.0129333	0	0.00459097	0
ARHGEF16	0.33717	0.0831332	0.56979	0.106204	0.208923	0.718644	0.278707	0.724478	0.0725512	0.153947
ARHGEF17	41.9901	29.6769	27.2257	33.4038	27.6634	29.5027	20.0105	21.6555	26.3928	19.0168
ARHGEF18	9.70421	8.56599	9.77206	8.78984	10.3402	8.62308	8.45395	8.88742	9.89127	10.4175
ARHGEF19	2.35465	2.72177	1.92426	2.77322	3.10731	3.02933	4.23134	2.41811	2.38487	4.4283
ARHGEF2	24.2909	19.7531	25.0295	21.5796	19.4623	21.2971	19.942	22.1829	18.1511	18.8853
ARHGEF25	17.8855	17.0116	19.8167	15.042	19.4675	16.456	24.673	20.7319	16.2038	24.815
ARHGEF26	0.104208	0.223979	0.313089	0.104114	0.013004	0.0894609	0.213374	0.611469	0.133011	0.0592891
ARHGEF28	7.01516	5.01217	5.32808	4.3073	7.35706	6.27694	3.81882	4.83319	3.05549	4.04896
ARHGEF3	2.75682	1.9186	2.16176	2.05472	2.10235	5.11093	5.00724	7.47922	5.48053	5.95305
ARHGEF33	0.0941362	0.10417	0.161616	0.0716579	0.062651	0.0823987	0.216257	0.195528	0.0400515	0.139577
ARHGEF35	0.241103	0.608728	0.813664	0.566177	0.68121	0.270157	0.365315	1.00914	0.669676	0.609876
ARHGEF37	0.284543	0.897951	0.912033	0.583761	1.21344	0.42056	1.25051	1.17339	0.816928	1.64259
ARHGEF38	0	0	0	0	0	0	0.0156535	0	0	0.00810599
ARHGEF39	0.663965	0.461312	0.397709	0.2049	0.440186	0.210239	0.168483	0.137911	0.0738044	0.122517
ARHGEF4	0.105154	0.171859	0.140674	0.188678	0.0642709	0.112879	0.21246	0.183467	0.398819	0.201392
ARHGEF40	17.2382	13.584	17.4939	15.6003	15.1692	13.6705	13.4155	14.2084	13.775	12.8515
ARHGEF5	0.828502	1.40978	1.8897	1.01859	2.74802	0.917131	1.28061	2.23116	1.12031	1.97799
ARHGEF6	2.67911	4.00688	4.44277	1.90427	2.89235	2.60031	2.39229	4.28206	2.44501	2.51367
ARHGEF7	19.5077	22.316	21.3182	21.8807	24.8659	22.0432	18.2326	23.4784	25.9478	24.2682
ARHGEF9	3.46912	3.78162	3.93592	2.97644	3.45485	3.04053	3.22618	4.01399	3.82848	3.00607
ARID1A	12.771	12.4398	15.3458	13.7935	13.2295	13.9275	8.02832	15.2145	14.1054	9.18073
ARID1B	6.96873	6.61176	7.78972	7.32182	7.06326	7.94479	4.59948	8.50528	8.74559	5.69784
ARID2	4.46052	4.72528	5.6422	4.98159	4.57182	4.5028	2.12643	5.3547	4.8829	3.02962
ARID3A	6.46646	6.82112	6.96273	6.21821	6.24285	6.46494	4.74972	6.85148	6.07919	5.84462
ARID3B	0.537308	0.425085	0.68075	0.457126	0.516113	0.721431	0.435651	0.600688	0.616337	0.559088
ARID3C	0.0817518	0.1299	0.127594	0.134833	0.0466361	0.055045	0.185085	0.0566017	0.0463765	0.135309
ARID4A	3.3371	2.65374	3.7575	2.88679	3.10101	4.17004	2.887	6.81556	5.24865	4.39721
ARID4B	7.94502	6.90813	8.30051	7.33489	7.39014	7.6225	4.53204	8.97601	7.38447	6.66199
ARID5A	12.9772	12.7284	6.0902	14.9764	7.96512	9.8676	8.68748	4.7083	13.6322	9.69997
ARID5B	48.0005	62.297	43.4811	85.6579	69.8217	46.2704	37.7444	48.7748	88.9667	48.6705
ARIH1	19.1483	18.9661	22.1323	18.4451	21.1864	20.5161	14.4091	24.3069	22.7537	20.7126
ARIH2	17.4579	18.201	19.4799	17.4666	16.3367	18.1197	17.2306	19.6327	17.9693	17.2159
ARIH2OS	0.267629	0.273375	0.428695	0.289502	0.114504	0.512146	0.759728	0.570515	0.395536	0.533298
ARL1	41.0229	39.4464	42.6356	39.2974	41.1598	30.4624	39.2562	45.1951	38.7871	41.3571
ARL10	3.31991	4.62332	6.22305	4.64999	4.40799	3.01103	0.888682	4.59945	3.21579	1.21574
ARL11	0	0	0.00840901	0	0.0204901	0	0.0143504	0	0.010188	0
ARL13A	0.0597584	0.0610414	0.0652876	0.0113723	0.0340898	0.0844965	0.0596876	0.0372369	0.0678001	0.0123634
ARL13B	3.57482	2.7101	3.33937	3.02269	3.03374	2.47678	1.75412	3.34684	2.69111	2.43079
ARL14	0	0	0	0	0	0.0211639	0	0	0	0
ARL14EP	8.64675	9.22881	8.84184	9.52181	8.65841	8.42041	10.1766	10.3867	9.99559	10.2166
ARL14EPL	0	0	0	0	0	0	0	0	0	0
ARL15	9.89183	9.75275	8.60186	10.8657	8.90208	10.6828	9.72366	14.4603	22.3162	16.7019
ARL16	20.0671	19.0471	21.4364	19.423	20.1847	20.4854	29.0694	21.3753	16.9767	24.9513
ARL17A	1.38542	0.497219	0.490899	1.00777	1.14887	1.09562	0.326977	0.419977	0.746477	1.56041
ARL17B	1.17427	1.07818	0.1112	0.271174	0.406439	0.351798	0.189769	0.0822151	0.426632	0.507727
ARL2	82.1339	66.0538	55.3537	58.2518	54.7906	73.9325	108.245	53.8207	58.7035	76.4077
ARL2BP	41.5077	47.156	48.1244	43.4964	41.438	22.5192	36.5499	37.4425	34.3167	36.9158
ARL3	6.77478	5.28513	7.35628	6.93285	6.13767	7.92565	10.6307	9.65231	7.6881	10.4618
ARL4A	2.49939	2.0224	1.93572	2.08647	2.13559	2.27629	2.17711	2.88848	2.371	2.53889
ARL4C	21.6686	18.2989	14.7185	25.0234	28.1965	11.704	13.981	14.5335	25.3501	25.3779
ARL4D	5.90063	7.08626	4.18247	6.25101	9.86124	7.66774	12.9022	6.48643	7.03303	14.3585
ARL5A	15.1061	14.0078	15.3695	13.3007	13.4208	15.6784	11.3387	18.0727	16.6012	13.6165
ARL5B	6.99918	6.14045	8.60998	7.4261	7.58568	6.3051	0.808086	7.62065	6.04651	2.44458
ARL5C	0	0	0	0	0	0	0	0	0	0
ARL6	2.44054	2.93811	2.84939	2.79873	2.31662	2.4745	2.3775	2.86377	2.50376	2.18363
ARL6IP1	90.0598	76.6958	86.6302	58.7521	68.9925	59.767	51.1129	62.877	49.1803	60.7438
ARL6IP4	48.3901	48.4563	46.1932	44.356	45.0336	50.7341	91.0706	46.5924	43.1746	64.8321
ARL6IP5	73.3341	67.5776	61.9728	80.1837	78.4548	97.4168	89.9631	87.0687	97.2032	109.257
ARL6IP6	8.47075	5.0443	6.55256	5.39309	4.84585	5.38173	3.84252	5.59349	4.33428	4.28612
ARL8A	19.0515	20.0676	20.109	19.2942	18.2381	20.8127	32.3638	21.9269	22.4926	27.8303
ARL8B	31.8519	31.6538	33.4715	35.2026	29.8493	35.1399	35.7819	41.1708	42.3591	38.4392
ARL9	0.0807739	0.30253	1.00854	0.184459	0.207352	0	0.839054	0.956311	0.183287	0.317515
ARMC1	16.4865	16.9224	19.9628	17.1328	16.9373	13.3763	12.5053	18.9661	15.5886	15.4071
ARMC10	11.865	9.80359	12.0867	10.4713	9.60286	8.24973	10.029	10.4851	10.19	9.59486
ARMC12	0	0	0	0.0443126	0.0166041	0.0235175	0	0.0483652	0.0990699	0.0722621
ARMC2	0.386303	0.351098	0.415875	0.430671	0.317541	0.243311	0.379162	0.48143	0.256243	0.48331
ARMC3	0	0	0	0	0	0	0	0.00846719	0	0.00843385
ARMC4	2.30084	2.55065	2.21809	2.72084	2.5274	1.69907	1.77863	3.05858	2.13087	1.87309
ARMC5	2.89468	3.78033	3.92796	3.26519	2.91435	2.78963	5.27252	3.94968	4.27512	4.28946
ARMC6	6.79709	8.24661	8.49985	7.77692	5.59067	3.42405	7.13265	5.5147	5.13856	5.27487
ARMC7	3.55444	4.5403	4.49731	4.20021	4.49666	4.92708	10.0952	4.93908	5.57713	7.1756
ARMC8	6.15211	5.67342	6.03738	6.14465	6.36945	4.99548	5.25243	5.00759	6.21189	6.16557
ARMC9	83.2957	91.1488	90.7314	47.5191	82.4517	115.011	139.445	148.122	78.649	134.473
ARMCX1	13.5674	14.5138	17.9577	17.9465	12.9094	13.3917	16.0033	18.6968	17.2838	16.0849
ARMCX2	21.1651	20.1577	25.1621	25.2985	25.8517	16.47	21.8092	23.6696	22.5403	24.0784
ARMCX3	28.7425	28.5966	30.5702	34.1154	35.4804	24.3615	23.9999	31.5541	34.1115	33.7126
ARMCX4	2.40128	3.2689	3.72651	2.98937	2.36478	2.07064	1.98598	3.61983	3.07916	1.85548
ARMCX5	2.6735	2.33547	3.3759	2.82245	2.52577	2.26766	2.96757	3.67357	2.79308	2.99836
ARMCX5-GPRASP2	0.148537	0.110876	0.136422	0.136987	0.0806603	0.0830872	0.0479319	0.0818771	0.0875034	0.10283
ARMCX6	8.74809	10.2098	11.4964	12.5311	11.4627	6.51041	11.6519	11.1449	10.6173	12.2111
ARMS2	0	0.0853673	0	0	0	0	0	0	0.0474097	0
ARMT1	22.0548	19.2803	28.2645	18.289	23.2457	26.8153	30.1503	45.6996	23.5253	39.6237
ARNT	13.5331	12.371	11.8862	12.8665	12.8345	15.7079	10.3294	14.8459	16.6881	12.7097
ARNT2	14.3345	26.7501	16.6132	30.429	15.8778	10.2192	11.1819	12.0799	17.7372	8.64567
ARNTL	1.98959	1.58204	2.13463	1.75484	1.35586	2.33914	1.94678	2.68244	1.83493	1.5627
ARNTL2	5.26997	1.75871	2.63482	3.37092	5.53732	2.43014	0.419006	0.92508	1.10864	1.64597
ARPC1A	59.2999	54.4885	63.1242	53.6591	53.8544	59.6226	81.2892	65.5619	62.9764	78.8221
ARPC1B	116.783	119.772	124.243	115.706	111.87	99.3418	135.607	114.251	86.7404	115.143
ARPC2	193.395	193.069	196.784	196.885	205.401	176.34	221.067	192.899	181.617	206.11
ARPC3	134.226	129.682	141.627	134.27	137.991	120.111	201.491	153.298	135.262	177.627
ARPC4	44.1725	45.312	48.5301	48.3799	42.9452	37.7708	71.3427	45.1092	46.8459	51.633
ARPC4-TTLL3	0.0254052	0.0230672	0.00793024	0.00322314	0.0169081	0.0205269	0.0270668	0.00703582	0.00720599	0.0315365
ARPC5	96.6633	98.203	98.6806	108.021	110.444	75.4532	101.799	109.432	103.606	113.731
ARPC5L	13.3008	10.9394	13.1124	11.6875	12.2071	13.3423	18.9248	13.9702	12.3787	16.7437
ARPIN	6.21912	5.38641	5.89758	4.39789	5.70722	3.72103	3.22768	5.49314	4.40494	3.78456
ARPP19	39.6376	36.9739	38.3124	33.6125	39.1096	32.1055	23.7764	40.0315	34.7509	30.0655
ARPP21	0	0.0401682	0.0294599	0	0	0	0.0377062	0.0294044	0	0
ARR3	0.111771	0.00878238	0.0563598	0.00981715	0.0294281	0.0208406	0.0309154	0.160725	0.124373	0.0213456
ARRB1	6.46347	10.2026	11.6662	5.05813	9.39184	7.56656	10.6209	10.9574	6.27654	9.32742
ARRB2	4.71312	3.95331	3.95223	3.40922	3.59107	4.51794	4.70991	3.55086	3.4448	4.4432
ARRDC1	6.72249	8.71854	7.23411	9.28321	7.65023	8.73835	11.2096	8.32654	7.94655	9.47857
ARRDC2	3.08042	2.11144	2.42278	2.00696	2.37498	5.17348	4.60574	4.1463	3.15155	3.97413
ARRDC3	7.96711	4.05854	9.08093	7.99302	5.32593	26.7647	13.6656	17.4705	14.7919	15.9807
ARRDC4	10.9833	10.487	6.57961	6.02878	14.6622	9.92072	14.3849	9.15977	9.28948	18.8245
ARRDC5	0.00687088	0.0140368	0	0.0156907	0	0	0	0	0	0
ARSA	11.4445	12.0257	8.06589	11.5953	10.8173	15.5417	27.9354	14.1477	19.3037	22.004
ARSB	17.5067	21.6096	22.9978	19.0454	20.4493	11.7119	14.5492	19.8791	17.5001	14.218
ARSD	13.7612	14.6898	16.7547	17.1077	12.016	10.056	12.2064	14.512	16.2023	10.4273
ARSE	3.30246	4.40026	3.92105	2.50815	3.47536	2.48557	5.69338	3.32637	3.19938	4.39274
ARSF	0.0107237	0	0	0	0.00917614	0.0259936	0.0192798	0	0	0.0266235
ARSG	6.89522	10.5542	11.2576	5.71938	5.74593	14.9508	15.2528	15.7602	8.73143	8.65817
ARSH	0	0	0	0	0	0	0	0	0	0
ARSI	4.45003	1.82185	1.96574	3.28352	3.89583	7.25842	4.02472	4.01245	4.37502	4.80654
ARSJ	19.2443	22.9947	15.0227	17.9272	20.043	9.24603	6.62936	8.656	10.3752	8.54128
ARSK	5.74669	5.84945	5.44766	4.75609	5.5738	6.34909	4.65778	6.40705	5.38245	4.41465
ART1	0	0	0	0	0	0	0.0411262	0.0641428	0	0
ART3	0.0649715	0.103237	0.0540823	0.0247287	0.0617727	0.0612451	0.19901	0.0539804	0.0491431	0.125458
ART4	0	0	0	0	0	0	0	0	0	0
ART5	0.911678	2.56094	1.92092	0.91534	0.928065	1.08588	4.29551	2.0079	1.39773	1.59999
ARTN	0.0119348	0.109719	0.0558817	0.0204411	0.0153187	0.021697	0.0429143	0.0371843	0.223424	0.0962984
ARV1	8.57204	7.91822	7.8197	7.86396	7.87248	7.0395	12.152	9.16334	8.85992	9.92532
ARVCF	1.52811	2.29296	2.53559	2.69049	1.83969	1.08486	2.22595	2.03994	1.61115	2.00768
ARX	0	0	0	0	0	0	0	0	0	0.00971535
AS3MT	2.08028	1.94787	0.922775	1.83878	2.75209	1.96834	3.92598	1.80796	2.3641	3.77723
ASAH1	45.6972	62.4704	62.1968	53.0595	37.1173	48.4614	71.2289	72.7002	61.4987	50.3007
ASAH2	0.0380541	0.0242944	0.151452	0.0651766	0.0895468	0.103771	0.0456108	0.0592811	0.0323813	0.11219
ASAH2B	1.34498	1.34964	1.54822	1.10635	1.37121	0.919745	0.824307	1.23286	0.980162	0.735962
ASAP1	33.717	28.7202	29.3731	28.8038	29.893	23.8659	12.3624	23.3891	22.1531	14.2835
ASAP2	13.8042	15.5635	16.7342	13.7036	15.8159	6.48933	5.14985	10.6175	8.1733	6.84192
ASAP3	7.13934	6.31785	10.0323	8.28611	10.0585	7.84408	9.11092	10.683	9.68844	11.6694
ASB1	10.1072	9.78852	11.0053	9.51357	9.04302	8.36747	7.38024	8.48131	9.81124	7.44245
ASB10	0	0	0	0	0	0	0	0	0	0
ASB11	0	0	0	0	0	0	0	0	0	0
ASB12	0	0	0	0	0	0	0	0	0	0
ASB13	5.83154	8.40605	8.45617	5.99415	5.51265	8.89336	12.1241	8.76426	7.33621	8.13547
ASB14	0.0376965	0	0.0274563	0.0382602	0.0430087	0.0355344	0.0251012	0.146158	0.0748463	0.0935884
ASB15	0	0	0	0	0.00671573	0.0190239	0.00940684	0	0.00667835	0.0389698
ASB16	1.24173	1.392	1.28107	1.11745	1.17959	0.790733	1.82886	1.4098	1.92968	1.90064
ASB17	0	0	0	0	0	0	0	0	0	0.0378609
ASB18	0.0642655	0.0656453	0.150454	0	0	0.019472	0.0385136	0.0700794	0.0273426	0
ASB2	2.04036	0.128704	0.376811	0.199559	0.643415	1.29554	0.311781	0.344442	0.193679	0.544902
ASB3	0.114133	0.136859	0.139409	0.147318	0.174094	0.126298	0.333072	0.303029	0.168902	0.178637
ASB4	0	0	0	0	0	0	0	0	0.0213926	0
ASB5	0.167091	0.117578	0.041726	0.131432	0.457529	0.117006	0.0890096	0.101805	0.123225	0.354913
ASB6	5.55686	5.85781	5.79811	6.00092	5.26426	6.6749	7.39445	6.37429	5.9642	5.75443
ASB7	7.81014	7.85118	8.25824	7.91163	7.17905	8.17028	5.77888	9.99643	8.73569	6.62973
ASB8	6.27679	6.61339	7.46451	7.73824	7.5978	6.32328	7.54338	8.51404	8.81834	7.61942
ASB9	0.12603	0.135173	0.0708127	0.0287809	0.0808821	0.0458236	0.166163	0.125652	0.0321728	0.226847
ASCC1	8.59941	8.41629	9.22906	9.31451	8.69218	7.51671	8.88506	9.009	8.67513	9.1919
ASCC2	13.9051	14.7723	15.3168	11.9683	15.1654	12.3864	17.2937	14.699	13.1508	15.3476
ASCC3	32.6749	41.9152	43.0849	34.815	30.6165	25.7575	18.0185	38.824	36.5694	21.6823
ASCL1	0	0	0.0933432	0.0103467	0	0.0054912	0	0.0282325	0	0.0112485
ASCL2	0	0	0.0114	0.0139001	0	0	0.0875461	0.0151713	0.0414354	0.0151116
ASCL3	0	0	0	0	0	0.0209848	0	0	0	0
ASCL4	0	0	0	0	0	0	0	0	0	0
ASCL5	0	0.0971504	0	0.00904976	0	0.0192115	0	0.0395096	0.0269768	0.0295155
ASF1A	7.65701	7.51441	10.5351	7.10397	7.39261	6.60533	9.17215	12.0525	10.0577	11.1643
ASF1B	14.8955	9.16503	9.69907	5.44167	5.95847	1.67842	0.52212	0.696839	0.426002	0.710236
ASGR1	0.147881	0.127205	0.327986	0.373256	0.15318	0.481084	0.307849	0.135797	0.377507	0.570034
ASGR2	0	0	0	0	0	0	0	0	0	0
ASH1L	7.28952	7.09355	8.79826	7.04745	6.98761	7.13287	2.88027	8.7379	7.88574	4.21232
ASH2L	15.855	15.3047	16.9352	13.8419	15.0918	10.8593	13.1044	13.9782	14.4611	13.9802
ASIC1	1.85962	1.58495	1.22231	1.62768	2.05558	1.89121	2.45741	1.70709	2.01918	2.02078
ASIC2	0.0587128	0.453548	1.91061	0.0796095	0.0565199	0.0266843	0.54978	1.50914	0.0749404	0.323416
ASIC3	0.108548	0.241918	0.166337	0.225351	0.236431	0.269095	0.313432	0.245961	0.36107	0.287866
ASIC4	0.023504	0.0160058	0.00733679	0	0.00670404	0.0379816	0.0375619	0	0.0133335	0.019451
ASIC5	0	0	0	0	0	0	0.0318898	0	0	0
ASIP	0	0	0.10828	0	0	0	0.161688	0	0.0327971	0.0478448
ASL	4.93371	6.08212	5.40165	6.39314	5.26871	3.53988	5.3052	4.05458	3.84318	4.51457
ASMT	0	0	0	0	0	0	0	0	0	0
ASMTL	6.91217	7.08259	6.58895	8.47073	6.85512	2.97093	9.60853	3.60551	10.92	5.10943
ASNA1	41.4806	53.3162	47.6995	48.2633	42.0247	44.5433	71.7382	47.4148	46.8343	51.3215
ASNS	18.3864	12.1154	22.5083	11.4095	8.61167	9.41184	10.4374	15.0425	10.2943	12.2329
ASNSD1	15.8501	13.4083	18.0418	16.8447	13.6641	13.9327	13.8279	16.7675	17.6963	15.5424
ASPA	0	0	0	0	0	0	0	0	0	0
ASPDH	0	0.170133	0.311945	0.108674	0.183241	0.144188	0.114075	0.0593061	0.161975	0.221522
ASPG	0	0	0	0	0	0	0	0	0.0291382	0
ASPH	170.803	108.238	93.0082	126.665	125.475	102.876	40.1638	70.7778	85.881	67.5553
ASPHD1	6.94459	7.74706	5.54062	8.52943	7.76684	7.93676	16.9576	6.72826	9.38237	10.237
ASPHD2	1.29428	2.01954	2.16003	2.26913	1.72376	4.46712	3.17996	3.74673	3.69137	4.25488
ASPM	9.26701	5.42051	5.19844	3.48935	4.43555	0.891073	0.202872	0.693797	0.225044	0.236374
ASPN	0.527701	1.53123	0.682211	0.549219	0.695304	0.101877	0.279863	0.325913	0.449035	0.1913
ASPRV1	0.0827157	0.22179	0.174283	0.194796	0.314081	0.300747	0.501902	0.347909	0.294737	0.474887
ASPSCR1	8.93417	9.12598	8.85409	8.86662	7.28342	6.71839	13.8708	8.7112	8.4049	10.1709
ASRGL1	0.623937	0.468343	0.336407	0.172709	0.210323	0.13749	0.237948	0.217958	0.108598	0.176027
ASS1	24.0141	35.6462	23.4625	22.4621	23.1086	61.1292	63.7499	38.8356	29.231	45.4873
ASTE1	1.56703	1.51803	1.95394	1.49268	1.55951	1.02185	1.32699	1.38508	1.44575	1.15762
ASTL	0	0	0.0162643	0	0	0	0	0	0	0.0215597
ASTN1	0.0174759	0.0312395	0.00818268	0.0199544	0.00747699	0.00529509	0.0104731	0.00544484	0.0185884	0.0054234
ASTN2	20.8396	61.1702	21.4544	33.789	18.1647	22.1523	51.5166	17.1493	31.0918	16.9863
ASXL1	19.8473	18.7482	21.5594	20.1903	19.0731	18.3427	12.3051	19.2454	18.386	14.3359
ASXL2	7.20232	7.14222	7.60257	7.37113	7.41809	7.25928	1.39896	6.67081	5.92574	2.53747
ASXL3	0.000987064	0.0120991	0.00184867	0	0.00168924	0.00239259	0	0.0221423	0	0.00490113
ASZ1	0	0	0	0	0	0.0149974	0.0148317	0.0154216	0.0210594	0.0998454
ATAD1	16.0793	16.9511	19.4401	17.4377	17.2942	19.1461	16.3322	24.0833	23.1424	18.7526
ATAD2	9.8166	5.64788	7.41633	5.28112	4.79009	2.2035	0.933229	2.03142	1.46276	1.27782
ATAD2B	1.21219	1.09054	1.33043	1.13967	1.17168	0.999087	0.611488	1.31839	1.15333	0.850734
ATAD3A	13.0377	10.1773	11.4229	11.2939	9.52219	8.73232	13.1593	10.1551	8.86993	10.1432
ATAD3B	3.09577	2.48787	3.03689	2.07302	2.16425	1.32455	2.99408	2.59059	1.68153	2.89048
ATAD3C	0.0320807	0.21747	0.0737395	0.066601	0.109805	0.0318117	0.450928	0.105403	0.111675	0.220837
ATAD5	0.837247	0.435143	0.517068	0.293719	0.388355	0.109217	0.0667695	0.151102	0.133843	0.119998
ATAT1	2.33791	2.64206	3.70711	2.84418	2.92102	1.64563	3.28353	2.66337	2.27417	2.78345
ATCAY	0.00223481	0.09816	0.203001	0.196485	0.246687	0.00541706	0.109822	0.200529	0.1141	0.0721282
ATE1	7.84232	7.34391	8.68193	7.66453	6.44888	6.29865	4.04874	8.46788	7.13353	5.21315
ATF1	8.01968	6.96193	9.15509	7.5924	6.0627	7.7757	6.00965	9.86012	7.45114	6.44714
ATF2	13.5965	13.4418	15.3694	13.4092	14.6195	14.1033	9.58294	17.318	14.585	12.1982
ATF3	5.59476	3.32492	3.26627	10.7852	8.93056	7.82438	5.68658	5.29177	12.8489	12.9084
ATF4	81.902	74.1847	93.6921	106.212	70.5239	83.985	115.708	88.3209	78.5083	98.9454
ATF5	5.69333	8.81244	8.34134	7.51483	7.17866	7.98292	11.2021	9.42746	7.86293	9.25253
ATF6	12.8697	13.4751	12.2041	12.8285	12.6933	12.6261	10.2306	13.749	14.2344	10.9936
ATF6B	30.5405	29.1541	27.8331	27.7972	22.9403	31.4267	36.2437	31.8375	32.1804	27.246
ATF7	17.696	18.5771	19.8919	21.6389	18.8512	15.4277	8.98692	17.6046	19.2124	11.3626
ATF7IP	8.91951	10.3213	12.2171	9.04611	10.502	6.9663	4.90461	11.0961	9.0911	6.31003
ATF7IP2	0.502186	0.387086	0.634723	0.200517	0.363808	0.362194	0.476357	0.456907	0.40635	0.374795
ATG10	1.85823	1.95668	2.35747	1.19998	1.54102	1.08843	2.22151	2.38726	1.89421	1.61884
ATG101	32.4399	32.7283	30.5733	36.2518	29.3327	38.2166	45.7163	28.9129	29.7007	36.239
ATG12	11.8328	10.8569	12.9899	10.5621	11.7318	11.6399	13.6002	15.1942	13.0911	15.0426
ATG13	13.8401	15.4185	17.1481	16.6447	16.1343	15.9078	19.2593	19.8964	20.2384	20.7237
ATG14	5.65454	5.31299	7.47505	5.50278	5.90857	5.40084	4.84344	8.43979	6.30576	6.02951
ATG16L1	8.01307	7.57803	8.2907	7.44909	8.92014	9.40943	8.87558	9.40736	8.37349	10.672
ATG16L2	2.69496	1.1835	1.21883	1.42785	1.15739	1.83106	2.04941	1.55207	1.45497	1.60298
ATG2A	6.74599	5.96002	6.31564	5.56936	4.38527	10.9241	7.10347	7.32877	6.4947	5.44972
ATG2B	3.35719	3.94253	4.67669	3.84304	3.19992	4.19475	2.4284	5.37898	4.65177	2.78039
ATG3	19.8752	17.959	18.9398	19.1484	16.5163	17.9218	22.5348	20.9298	21.9736	23.0371
ATG4A	3.65704	4.20422	4.18707	4.4325	4.26091	4.82475	6.99271	6.86159	7.0352	6.37112
ATG4B	15.171	14.8956	16.0936	15.4359	14.9857	16.3465	24.0128	15.75	16.3017	21.9574
ATG4C	4.53098	3.18485	3.34525	3.66958	3.80577	4.58208	4.99108	5.01296	4.37339	4.76555
ATG4D	5.267	5.65393	5.60178	4.75124	4.66941	5.38837	8.36142	5.19968	5.8316	6.49653
ATG5	11.1498	9.85172	9.51511	10.3531	10.8874	11.2953	12.3473	12.9283	10.8852	11.9633
ATG7	4.3684	5.02491	4.64931	4.86578	5.05477	5.64477	5.26862	4.90226	4.58886	5.49897
ATG9A	26.6301	29.3309	28.2251	30.759	30.1646	31.5851	33.226	29.5704	32.9964	32.6632
ATG9B	0.0262879	0.043635	0.0861606	0.00375202	0.0337414	0.083633	0.0433236	0.106474	0.0195729	0.0244742
ATIC	26.4297	25.5574	29.8175	27.0949	26.8948	21.4813	29.5226	25.3462	23.0642	24.6565
ATL1	0.2628	0.39201	0.39454	0.409621	0.442611	0.379174	0.549976	0.670623	0.440147	0.559241
ATL2	7.59486	6.78456	7.50291	6.71351	5.40798	7.86884	5.85878	8.75897	7.5606	4.98724
ATL3	28.2167	19.5484	17.2779	19.0807	18.5552	18.7105	12.3271	19.0956	18.2287	12.9627
ATM	7.1095	6.67365	8.67866	6.15702	7.25628	5.15435	2.64822	7.34954	6.06715	3.52162
ATMIN	11.0148	12.7347	14.4403	12.3936	9.75382	12.1537	12.7502	15.9111	13.8344	11.1742
ATN1	52.5426	60.0612	65.4949	54.2429	57.0424	51.5113	65.6724	64.1908	57.9848	57.862
ATOH1	0	0	0	0	0	0	0	0	0	0
ATOH7	0.0296366	0	0.0416299	0.0253798	0.0253597	0.0179594	0.159848	0.0738691	0.157616	0.183946
ATOH8	1.14791	1.40197	1.17922	1.25372	0.924764	1.96122	4.01714	2.68892	2.92546	2.53059
ATOX1	31.3929	33.454	33.105	41.5478	35.5279	36.7642	70.178	38.98	41.3426	54.4828
ATP10A	0.0171989	0.0944286	0.203337	0.488497	0.149008	0.00521114	0.0592658	0.278643	0.684185	0.0987421
ATP10B	0	0	0	0	0	0	0	0	0	0
ATP10D	15.6979	15.0749	16.4139	14.4614	19.1975	9.10662	6.27926	12.7903	10.2581	8.16271
ATP11A	3.85872	4.55028	4.86401	4.39281	4.12103	4.47475	2.20574	5.22577	4.40125	2.51192
ATP11AUN	0	0	0	0	0	0	0	0	0.00854686	0
ATP11B	12.1598	10.1207	10.4011	11.0219	10.9785	10.5477	5.50483	11.5682	10.9357	7.84014
ATP11C	8.2303	8.17768	8.87483	7.65616	9.79388	6.48728	2.93538	6.42565	7.18967	5.14745
ATP12A	0	0.0185173	0	0.00689968	0.0206826	0.0183089	0.101397	0.0225921	0.0822701	0.247534
ATP13A1	16.1294	18.1465	15.5432	20.0686	12.3723	15.4426	19.001	17.1198	18.9381	14.1441
ATP13A2	7.25792	7.06892	9.16763	7.30077	7.11383	4.87842	7.08759	6.72416	5.61119	6.70834
ATP13A3	21.2865	17.0967	20.7018	24.1827	21.9679	23.4794	9.94586	29.4931	26.9987	16.3175
ATP13A4	0.0029621	0	0.00277386	0	0.0101386	0.00717997	0.00355031	0.0110745	0.00756159	0
ATP13A5	0	0	0	0	0	0	0	0	0	0
ATP1A1	124.443	124.07	101.697	107.736	103.856	118.506	114.508	114.896	113.562	107.43
ATP1A2	0	0.0525994	0.00192886	0	0	0	0.123439	0.0154018	0	0.00511371
ATP1A3	0.0157803	0.0644763	0.023644	0.021622	0.0108024	0.00765011	0.0453934	0	0.0107423	0.015671
ATP1A4	0	0.00485684	0	0	0.0162744	0	0.00569894	0	0	0.0413159
ATP1B1	35.4312	19.4076	20.1684	18.6977	34.4198	22.7418	12.9437	18.4759	18.2873	35.4791
ATP1B2	0.135915	0.0385647	0.0883872	0.0560411	0.0355364	0.237936	0.0905025	0.0752816	0.0738898	0.0421791
ATP1B3	138.341	187.586	127.999	173.63	119.24	128.219	208.222	136.481	178.112	151.232
ATP1B4	0	0	0	0	0	0.00572274	0	0.00588458	0	0.00586141
ATP23	3.86744	2.85077	3.3735	1.96684	2.31015	2.64974	3.94061	3.62258	1.9379	3.88588
ATP2A1	0.267728	0.185694	0.151667	0.105674	0.234749	0.276408	0.285238	0.230676	0.126565	0.209252
ATP2A2	88.2047	98.8704	97.6724	106.013	91.2434	163.216	98.2531	138.165	210.914	113.132
ATP2A3	0.083349	0.153249	1.25999	0.0951699	0.158944	0.118334	0.274012	1.66495	0.184402	0.257183
ATP2B1	67.9538	51.9657	128.484	35.3093	51.7365	64.4784	23.5159	79.2639	37.5891	41.0439
ATP2B2	0.00125287	0	0.0023465	0	0.00214413	0	0	0.0171752	0.0021322	0.00622094
ATP2B3	0	0	0	0.00593381	0.00296455	0.0104973	0	0	0.00589611	0.00860131
ATP2B4	52.9539	58.1264	45.895	53.047	62.5433	45.6762	25.714	47.697	51.8377	37.4618
ATP2C1	36.4191	41.9241	42.2192	39.3778	41.7174	41.4491	40.7164	55.5635	47.9214	43.0017
ATP2C2	0.0137334	0.0210423	0.0321516	0.0509636	0.0323166	0.0124834	0.0534967	0.085576	0.0175291	0.0468814
ATP4A	0	0	0	0	0	0	0.00379022	0	0.00807257	0
ATP4B	0	0.0459845	0	0	0	0	0	0	0	0
ATP5A1	188.28	223.077	197.869	198.293	185.318	203.748	254.419	186.717	189.975	207.914
ATP5B	212.669	244.338	241.86	229.875	206.679	239.091	294.417	234.392	241.612	235.909
ATP5C1	90.8483	90.6995	98.4736	93.0388	83.7841	90.025	121.24	91.2415	88.5142	100.2
ATP5D	62.205	64.2455	53.554	53.9637	45.6761	62.0402	119.575	50.3642	57.6187	76.9375
ATP5E	117.877	149.293	140.156	150.432	133.926	134.258	318.583	136.617	140.488	203.704
ATP5F1	44.5659	49.2552	50.1264	51.5119	43.8782	43.9502	61.6012	48.4212	47.9245	53.037
ATP5G1	47.0041	50.4365	49.545	43.0035	42.5498	36.8418	67.5572	37.7233	38.4948	46.3178
ATP5G2	61.7376	74.6172	69.5153	60.6981	61.2305	62.2455	106.088	56.2956	58.8405	81.4083
ATP5G3	28.8399	33.6243	35.6737	34.5192	29.1679	37.7502	56.0882	40.3384	43.7605	43.8235
ATP5H	112.257	94.8725	90.1055	94.8449	91.1104	106.119	145.161	107.133	84.0173	121.397
ATP5I	18.2847	23.1497	20.53	22.5679	20.1578	22.0858	45.864	22.5183	21.751	30.3527
ATP5J	35.014	36.5012	36.4972	37.2539	34.8492	37.5104	70.8194	40.0706	43.2405	52.8134
ATP5J2	39.6442	48.0559	43.3203	45.3825	45.2019	37.3568	75.4677	40.056	41.5856	57.7391
ATP5J2-PTCD1	0	0	0	0	0	0	0	0	0	0
ATP5L	49.3835	55.0921	54.3112	55.0715	47.6408	64.9181	103.842	56.481	66.5864	80.3992
ATP5L2	0	0	0	0	0	0	0.0168829	0	0	0
ATP5O	92.5913	102.224	93.716	99.473	90.4011	81.147	134.71	84.2946	84.3016	112.303
ATP5S	1.52813	2.0461	2.3657	1.67412	1.78471	1.09288	1.85634	2.05885	1.90949	2.09346
ATP5SL	18.8473	24.5167	23.6288	23.5054	19.5701	19.3461	29.3669	21.0532	21.7784	24.4845
ATP6AP1	127.964	145.032	113.388	137.098	116.179	121.826	149.585	110.477	121.196	121.611
ATP6AP1L	0.307028	0.298919	0.211145	0.306751	0.201146	0.488394	0.465747	0.26306	0.179615	0.357306
ATP6AP2	136.507	135.849	122.131	136.594	123.97	150.899	156.668	146.208	155.504	161.215
ATP6V0A1	14.8391	20.5485	18.043	18.9885	15.7882	20.2903	22.9173	25.5248	26.3934	19.5893
ATP6V0A2	4.59332	3.79748	4.68968	4.44921	3.46822	3.17339	1.88464	3.53327	3.36987	2.36404
ATP6V0A4	0	0.0148962	0.00682818	0	0.0062393	0	0	0.00908708	0.00620457	0
ATP6V0B	39.7192	48.4895	44.3306	50.7109	35.0303	55.6575	84.3481	57.1496	53.3802	57.9303
ATP6V0C	142.547	176.994	176.402	158.468	145.785	166.531	309.227	197.382	183.341	224.178
ATP6V0D1	50.9485	66.0856	62.2954	62.1756	53.9012	59.8451	88.0365	61.4032	68.557	69.0168
ATP6V0D2	1.13495	2.91526	1.19623	0.943466	1.58881	0.322299	0.893602	0.301823	0.78392	0.819377
ATP6V0E1	147.674	169.379	156.667	197.102	155.538	212.938	318.928	210.866	243.447	252.613
ATP6V0E2	3.40564	7.82506	3.34201	6.5782	3.734	3.57483	12.4213	4.65618	8.16338	7.08921
ATP6V1A	38.4241	34.1155	36.0236	32.8555	33.4829	47.4421	32.2536	54.1523	49.481	42.2618
ATP6V1B1	0.336648	0.59289	0.342432	0.271726	0.427133	0.267316	0.758301	0.245942	0.375365	0.626843
ATP6V1B2	31.9297	37.8874	34.1661	60.1921	35.9715	46.0064	49.1007	49.5468	70.4036	52.6011
ATP6V1C1	12.8211	14.5576	14.0906	13.9298	11.913	15.063	10.564	15.3341	14.9041	12.2366
ATP6V1C2	0.496888	0.873721	1.11675	0.498464	0.479847	0.47747	0.238223	0.406932	0.217448	0.378895
ATP6V1D	34.692	40.7648	37.1268	40.8574	39.6786	28.247	48.6171	38.047	40.4334	44.8438
ATP6V1E1	75.199	84.3276	83.8162	89.4326	85.1867	92.9928	149.878	109.731	108.329	128.615
ATP6V1E2	1.00449	0.773153	0.682305	0.484626	0.744522	0.754452	1.3057	1.12842	1.22192	1.484
ATP6V1F	75.122	84.7005	87.0749	87.484	75.3777	78.7961	124.259	81.5493	84.5103	99.2909
ATP6V1G1	50.1947	49.8523	53.9002	51.3069	42.951	77.6413	88.531	78.9838	61.3305	75.6549
ATP6V1G2	0.454051	1.52826	0.787659	0.560941	1.14647	0.721701	3.01549	0.983297	0.741059	1.94961
ATP6V1G3	0.206821	0.140841	0.0161398	0.0393588	0.176974	0.0835537	0.0619727	0	0.0146658	0.0427892
ATP6V1H	22.7306	28.7754	29.933	25.5025	27.803	25.8351	42.7575	37.3893	33.678	39.4362
ATP7A	3.98965	4.2844	5.26839	4.13079	3.61081	4.28241	2.04458	5.57401	4.64266	2.56262
ATP7B	1.83501	3.1409	3.27425	2.86581	3.61479	1.78391	1.50944	3.35968	2.81394	2.30206
ATP8A1	0.240154	0.313607	0.421674	0.176058	0.115592	0.253024	0.258405	0.290789	0.19042	0.0931604
ATP8A2	0.00474273	0.00242228	0.0111033	0.0175999	0.00202915	0	0	0	0.014125	0.00588735
ATP8B1	11.1465	9.84083	7.99233	7.41218	8.47076	4.85146	3.49389	7.08381	3.72555	3.97145
ATP8B2	46.6084	47.1351	42.9718	44.7873	36.9595	37.3097	30.4509	39.1219	45.9461	28.8318
ATP8B3	0.590583	0.621474	0.528008	0.335898	0.600705	0.599626	0.576972	0.711016	0.612533	0.462
ATP8B4	0.709726	0.696613	0.439988	1.494	1.0314	2.27776	1.00749	0.751079	1.93998	1.5553
ATP9A	7.21162	12.9501	16.1477	8.56317	10.5755	13.7475	9.76752	19.8722	16.8178	12.9772
ATP9B	4.45239	5.06561	5.62379	5.4552	3.91988	4.08838	5.35769	5.52678	6.14208	4.76956
ATPAF1	20.5065	19.1004	19.5321	20.2151	16.5569	14.4991	19.9652	17.2103	18.1687	19.4831
ATPAF2	6.39592	7.34064	6.28147	7.29473	7.81225	6.94312	10.9428	6.57916	8.94119	8.71366
ATPIF1	42.1715	51.1846	45.6737	45.6523	46.3531	39.0761	88.2847	45.3932	41.6235	65.3142
ATR	3.94746	4.11999	4.13857	3.61799	3.53654	3.16248	2.03379	3.88428	3.77917	2.35187
ATRAID	93.6362	101.769	79.3393	114.407	82.1361	80.4406	129.577	79.373	95.2497	94.7598
ATRIP	2.64604	2.06768	3.22539	2.70911	2.36231	1.65691	3.37764	2.5007	2.36792	2.77005
ATRN	33.3118	35.1839	35.1236	31.4739	35.8045	38.3375	27.7689	37.8244	35.6126	30.3024
ATRNL1	3.77425	5.20789	12.6559	2.55893	4.70753	4.49675	3.31229	11.015	3.23157	3.81957
ATRX	10.2604	10.9771	12.7504	10.5955	10.3654	8.16112	3.64575	12.1148	10.6526	6.12492
ATXN1	10.7857	11.4301	12.755	9.71792	13.7567	13.1671	7.64721	15.1969	13.5168	8.78235
ATXN10	39.4847	30.1374	33.0159	37.9957	33.3132	39.5328	37.148	34.7959	39.3642	42.871
ATXN1L	7.81079	8.81817	9.86171	8.78818	8.73278	8.00836	4.25585	9.73952	8.59674	6.02337
ATXN2	13.5961	14.1489	15.4286	15.3476	16.5318	12.7743	13.3331	17.2387	17.9816	14.4967
ATXN2L	31.435	29.195	36.1019	30.5236	30.4636	29.3727	27.7107	32.0526	29.0945	27.9838
ATXN3	2.08481	1.85149	2.47509	1.83159	1.79279	2.15503	2.08578	3.08346	2.13468	2.02759
ATXN3L	0	0	0	0	0	0	0	0	0	0
ATXN7	2.99164	2.8875	3.30318	3.09786	2.72917	2.35526	1.34934	3.11824	2.86405	1.80055
ATXN7L1	5.37349	5.89598	6.80154	5.33343	4.89737	2.9991	2.55697	5.10293	4.92136	3.00414
ATXN7L2	1.8192	1.70901	2.3965	2.20097	1.67362	0.725418	1.55343	1.49187	1.26327	1.39239
ATXN7L3	18.7148	17.5983	22.6694	19.6896	18.1224	20.0477	20.279	23.2766	21.0056	20.5412
ATXN7L3B	24.4591	22.6457	30.8651	27.7989	24.8475	26.0615	19.7908	32.8173	30.7902	24.276
AUH	5.8894	5.55365	5.50169	5.32232	4.58471	11.5075	11.2943	10.6962	8.57447	8.86206
AUNIP	1.07668	0.951003	0.800678	0.527911	0.504009	0.122815	0.349191	0.134181	0.215571	0.345925
AUP1	27.8741	25.1969	25.4588	28.3445	20.0414	28.7986	36.3798	25.6929	29.1474	28.3555
AURKA	12.2842	8.14309	8.52469	5.27716	6.3706	2.76553	1.68618	2.08461	1.47271	1.88436
AURKAIP1	52.2139	49.9904	50.7145	53.6202	45.1796	49.0532	92.5307	49.6492	51.3903	68.4779
AURKB	13.1486	6.8	6.80232	4.735	6.2078	1.80531	0.628183	0.974021	0.352087	0.593525
AURKC	0.165222	0.138986	0.236633	0.332919	0.382553	0.388709	0.652337	0.532936	0.595446	0.832449
AUTS2	0.749244	3.36421	4.14619	2.6182	3.96874	1.12479	2.77005	4.04528	2.84876	3.73432
AVEN	10.8943	8.53012	9.52735	11.0712	12.266	4.55266	7.13678	5.51508	6.53046	9.12519
AVIL	0.278075	0.310914	0.464503	0.450524	0.302255	0.564734	0.441389	0.524508	0.572367	0.41049
AVL9	7.1621	7.15966	7.34692	8.29609	7.36078	6.29204	4.08596	7.21644	6.94298	4.57384
AVP	0	0	0	0	0	0	0	0	0	0
AVPI1	7.86683	7.04468	6.99591	9.43489	6.86301	18.6866	19.2941	12.6959	11.4137	15.6769
AVPR1A	0	0.00293606	0.0107667	0.00656399	0	0	0	0.0465679	0.0122293	0.00356804
AVPR1B	0	0	0	0	0	0	0	0	0	0
AVPR2	0	0.0548087	0	0.0153166	0	0	0.0803898	0	0	0.0166516
AWAT1	0	0	0	0	0	0	0	0	0	0.0199724
AWAT2	0.00529873	0	0	0	0	0	0	0	0.00450883	0
AXDND1	0	0	0.0231506	0	0.0052885	0.00749047	0.00740769	0	0.0105181	0
AXIN1	5.71152	5.20291	5.44209	4.94996	5.27987	4.22141	5.70475	4.66752	4.71402	5.32327
AXIN2	0.151513	0.325823	0.196647	0.418845	0.200159	1.11789	0.665868	0.45715	0.988437	0.468549
AXL	111.18	100.338	117.781	99.6366	101.791	51.2575	47.2159	66.9283	45.9879	45.647
AZGP1	0	0	0	0	0	0	0	0	0	0
AZI2	16.6833	16.8905	18.701	18.5012	16.6062	16.3089	16.7373	19.3762	17.4566	17.5808
AZIN1	61.2695	56.7425	63.4889	52.5028	58.0272	52.2867	41.02	62.9648	52.8919	48.2478
AZIN2	1.1428	0.898422	0.991736	1.25706	0.568299	1.45031	1.37691	0.857511	1.59867	0.75758
AZU1	0	0	0	0.0279971	0.0104906	0	0.0146943	0.061115	0.0625932	0.076093
B2M	2934.84	2916.42	3142.02	3510.81	3385.31	3971.07	4930.25	4754.72	4160.31	5450.6
B3GALNT1	0.898497	2.02593	2.87634	1.3907	1.1504	0.342819	1.3282	2.85744	1.46681	1.08229
B3GALNT2	15.9672	16.9534	14.984	17.197	15.0436	21.4911	18.072	22.5271	28.0939	17.3661
B3GALT1	0.0622943	0.243922	0.836143	0.515686	0.430878	0.15729	0.0622205	0.446396	0.295961	0.141769
B3GALT2	0.815222	0.155528	0.600039	0.525182	0.659576	0.0538225	0.0456237	0.0474382	0.0377888	0.0708771
B3GALT4	6.11455	5.72761	4.17571	4.77136	6.76295	6.9657	11.1772	5.3325	5.48704	8.91604
B3GALT5	0	0	0	0	0	0	0	0.0205885	0	0
B3GALT6	12.9953	12.982	14.7429	12.5148	10.5786	12.1409	18.8939	14.4276	13.7051	15.6263
B3GAT1	0.0501593	0.0128091	0	0.00715914	0	0.113985	0.022545	0.0234416	0.0106705	0
B3GAT2	0	0	0	0	0.00500278	0	0	0	0	0
B3GAT3	23.7107	20.238	18.1638	16.3243	12.5997	26.2644	36.85	19.9358	18.6697	20.8614
B3GLCT	6.53909	5.89126	5.54844	3.96343	5.1796	3.42379	2.99871	4.26268	3.53761	4.06028
B3GNT2	7.93522	6.54534	5.77264	6.20013	6.09707	8.06101	6.55358	7.57252	9.20183	7.8292
B3GNT3	0	0	0	0	0	0	0.00991868	0	0	0
B3GNT4	0.00793129	0.00810157	0.0185682	0	0.0509004	0.0144188	0.0190125	0	0.00674895	0.0590726
B3GNT5	4.30199	4.16013	5.547	2.6119	2.67912	2.13386	2.01539	4.10946	1.62129	1.48754
B3GNT6	0	0	0	0	0	0	0	0	0	0
B3GNT7	0.776173	0.513758	0.520423	0.411221	0.4596	1.67821	1.54058	1.34262	1.12015	1.39514
B3GNT8	0.312291	0.478494	0.629883	0.596589	0.52931	0.32026	1.31007	1.205	1.10383	1.29717
B3GNT9	25.2176	26.9702	30.2698	25.554	24.2628	18.8693	23.9518	24.8681	21.7026	21.9812
B3GNTL1	1.00025	0.613033	0.926993	0.409583	0.646352	0.564333	0.686252	0.70065	0.413829	0.706454
B4GALNT1	1.61172	5.0234	4.601	2.71589	6.46739	1.54711	4.14974	4.57229	3.4853	5.10719
B4GALNT2	2.25449	2.46782	0.565605	0.846696	0.839202	1.15963	0.551904	0.402443	0.167924	0.289509
B4GALNT3	0.00654712	0	0.00613106	0.00747566	0.0056023	0.0119024	0	0.00815934	0	0
B4GALNT4	0.726622	0.935267	0.524829	0.28648	0.950768	0.805614	1.99959	0.617237	0.79298	1.54915
B4GALT1	56.2618	55.8434	56.4037	43.568	65.369	101.146	65.0087	76.8802	62.9252	72.6282
B4GALT2	39.437	35.4099	34.6662	38.8932	36.7358	28.1168	37.2505	33.1854	32.6886	37.1697
B4GALT3	9.36616	7.93735	10.4111	9.96141	9.12945	11.0197	12.1088	11.0607	10.1673	10.7183
B4GALT4	23.6379	18.6993	18.2458	20.4952	18.5707	23.4068	23.1013	22.2478	20.4052	21.9054
B4GALT5	20.0215	14.4358	15.907	16.1421	22.3812	35.6554	18.993	25.5302	33.073	29.0287
B4GALT6	0.205734	0.842749	0.693969	0.740693	0.125746	0.282421	0.722152	1.06221	1.46304	0.216297
B4GALT7	15.811	17.3672	17.3481	16.8939	14.3536	16.0463	24.8021	19.1366	17.0155	19.0127
B4GAT1	28.6365	22.4591	18.599	19.2387	16.9206	41.8957	29.5724	19.9683	21.5176	23.3857
B9D1	5.46686	6.60208	5.71384	6.51495	5.27363	4.49157	6.73243	4.81423	4.61705	4.86305
B9D2	1.17894	1.78407	2.0547	1.64528	1.4665	1.1907	2.32892	1.14275	1.36545	1.53122
BAALC	0.28889	0.145468	0.133361	0.32057	0.181048	0.404372	0.297489	0.395524	0.83788	0.65156
BAAT	0	0.0033536	0.00614895	0.00749747	0.00280932	0.0159162	0.00787013	0.00818314	0.0223495	0.00815092
BABAM1	32.7569	38.3663	36.7836	36.7149	33.7334	30.4598	59.3819	36.8723	38.1721	48.4251
BACE1	38.1717	39.1465	40.6198	38.5057	36.3276	35.6172	31.8324	40.6481	41.4631	30.3843
BACE2	10.9816	7.04829	6.3219	9.52731	7.72917	9.99979	8.37126	7.76479	9.05581	8.29152
BACH1	20.3879	17.6226	24.9542	15.0002	18.5297	20.6225	9.28114	25.9103	13.4644	13.8129
BACH2	0.0208077	0.062513	0.0653333	0.117396	0.00628408	0.0148343	0.0205385	0.0793199	0.13748	0.0197519
BAD	36.5848	27.1841	25.8342	27.4233	23.7028	31.8312	48.461	23.3083	25.5438	35.1623
BAG1	8.89202	8.18354	9.6685	9.03494	5.96023	10.312	16.7529	11.3315	12.0124	12.6432
BAG2	28.0787	26.5985	23.2604	36.7117	39.0093	24.6559	28.9106	28.612	46.0972	49.2478
BAG3	33.2951	33.8177	32.9378	40.2814	35.7383	39.0848	50.6679	43.8398	49.4855	53.5352
BAG4	8.13591	8.13332	8.42904	7.13925	7.72176	9.48624	7.2127	10.8868	8.98174	7.52389
BAG5	10.6717	9.94121	10.8347	11.4544	9.3409	10.4296	7.7912	11.6531	13.0932	9.28919
BAG6	57.5478	55.9497	63.3433	60.8165	53.9613	61.187	64.3006	60.601	58.9075	56.5799
BAGE2	0	0	0	0	0.00509273	0.00721319	0	0	0.00506439	0
BAHCC1	3.8646	4.05713	4.42357	3.65912	3.65997	4.23942	2.71808	3.98694	3.81003	2.75256
BAHD1	6.7251	8.24932	9.16322	8.76797	8.42268	10.1223	10.5965	12.6381	13.1487	11.6507
BAIAP2	4.29332	5.48999	7.49828	5.20482	5.43956	3.78584	7.56423	5.82174	3.89685	6.14095
BAIAP2L1	6.7803	9.04968	6.46429	5.69	9.21313	4.59379	6.53152	6.09955	5.03889	7.21374
BAIAP2L2	0.351539	0.530591	0.383247	0.473288	0.28285	0.184412	0.377326	0.313866	0.263417	0.293091
BAIAP3	0.234161	0.208975	0.166191	0.236412	0.189823	0.412252	0.197939	0.162806	0.341877	0.143807
BAK1	13.3227	15.1499	17.0945	14.1398	14.9571	15.1143	19.7143	17.6843	14.9438	17.742
BAMBI	10.9542	4.68114	11.2545	2.18402	9.24492	28.2535	22.957	21.1934	7.88805	27.8036
BANF1	102.052	63.6992	73.0062	69.2609	65.2277	71.6715	84.2968	57.314	51.9735	65.7765
BANF2	0	0	0	0	0	0	0	0	0	0
BANK1	0.382688	0.156362	0.117284	0.222453	0.0833539	0.316232	0.0792268	0.16042	0.219066	0.021593
BANP	4.24726	3.93498	4.30157	3.64139	3.7762	4.11332	4.99131	4.30865	4.33195	5.30256
BAP1	22.9743	25.8811	25.6036	22.3229	20.887	23.5137	29.1693	24.3757	23.3351	23.2832
BARD1	4.00489	1.93008	2.5791	1.75261	2.17795	0.962522	0.369692	1.0866	0.686121	0.717527
BARHL1	0	0	0	0	0	0.00715267	0	0	0.0050219	0
BARHL2	0	0	0	0	0	0	0	0	0	0
BARX1	0	0	0.0142231	0	0	0.0276116	0.0182043	0	0.0129241	0
BARX2	0	0	0	0	0	0.0154388	0	0	0	0
BASP1	63.0465	42.8248	50.0748	58.6235	74.7542	89.5509	116.244	74.1402	79.0016	129.18
BATF	0	0	0	0.0273128	0.0409367	0.0289908	0	0	0.101772	0.0296932
BATF2	0.520281	0.620959	0.661591	0.381455	0.267119	0.637204	1.25376	0.969186	0.666412	0.469088
BATF3	0.745711	0.269532	0.118178	0.956267	1.24674	0.305895	1.0588	0.400332	0.878602	1.33868
BAX	93.0294	99.2684	109.034	109.055	104.113	142.075	279.672	151.45	164.503	213.403
BAZ1A	6.91526	5.84245	7.70138	5.67815	6.5886	4.20312	2.51796	5.34432	4.00369	4.30263
BAZ1B	22.2587	20.9393	23.3967	20.2921	19.6718	18.8955	15.0645	23.5378	20.9592	16.5775
BAZ2A	15.6737	16.1028	16.7209	15.8092	16.6913	18.3125	8.84907	18.2859	16.0927	11.0856
BAZ2B	3.58985	3.83774	4.58321	3.50704	3.6406	3.48435	2.09457	4.75519	4.31286	3.01003
BBC3	8.95556	8.16646	9.74884	10.4686	7.1112	9.21542	13.0699	9.24512	11.0308	10.8188
BBIP1	5.7616	4.92993	5.0277	5.48129	5.33693	4.50914	4.44073	3.8832	4.23875	4.54784
BBOF1	1.63781	1.72479	1.55748	1.63426	1.99986	1.06275	1.57651	1.79727	1.44916	1.52931
BBOX1	0	0	0	0	0	0	0	0	0	0
BBS1	8.44923	8.06776	8.50024	6.61599	7.49853	8.21647	9.44258	8.58202	8.0422	8.32022
BBS10	4.9158	4.57214	5.31818	4.06358	3.87042	4.44647	2.81986	5.91883	4.94207	3.46245
BBS12	1.44306	1.33972	1.7776	1.45138	1.57236	2.30469	2.09736	2.36146	1.87346	1.6574
BBS2	11.6425	11.5452	11.5955	9.50328	11.2525	10.3973	11.3946	12.2565	9.13093	12.4713
BBS4	6.42134	6.42362	6.84475	6.16142	8.16955	4.98123	7.42767	7.41508	6.60909	8.71533
BBS5	3.02307	3.00422	3.3217	2.69469	3.09623	1.96155	4.06776	2.75453	3.61896	3.97392
BBS7	5.46747	5.63098	6.49272	5.88592	5.90305	4.74879	4.52145	7.08221	5.73719	5.67451
BBS9	4.66915	5.16903	5.54376	5.54981	5.46641	3.86257	4.59002	4.979	5.09821	4.495
BBX	9.58043	10.6425	10.0987	10.7908	11.8236	11.1528	5.84037	12.8208	12.0674	7.62829
BCAM	18.0064	15.4154	11.5424	16.7862	15.7123	12.597	23.2694	12.0951	16.2401	18.5912
BCAN	0.626041	0.265239	0.0932681	0.142153	0.176536	0.525948	0.524398	0.341338	0.308732	0.2561
BCAP29	11.3996	9.59116	11.7924	9.28926	9.39188	7.39844	10.7119	19.1476	9.84964	9.62024
BCAP31	120.718	133.624	113.399	144.479	113.559	136.752	197.001	137.645	127.187	158.598
BCAR1	77.698	75.1992	76.4066	58.9002	52.0133	85.4677	80.1449	80.8847	57.1591	63.0559
BCAR3	13.0309	10.2396	11.8308	12.2923	15.2791	7.5794	6.7676	8.46505	7.71407	10.0109
BCAS1	0	0	0.003268	0	0	0.016918	0	0	0	0.00433199
BCAS2	20.0579	19.1573	21.2968	19.9165	19.2164	16.2343	25.3754	21.0819	18.9038	23.1523
BCAS3	4.73712	6.31752	7.06081	5.4406	6.78922	6.95073	8.95233	9.11261	8.08023	9.24496
BCAS4	5.41423	6.09259	4.9538	5.31052	6.1215	4.41046	10.6915	6.50412	5.28685	8.03203
BCAT1	4.42678	2.19141	7.04873	6.21793	6.0996	1.37104	0.496403	2.24745	2.91602	2.56029
BCAT2	8.80376	10.9306	8.96504	10.7076	10.5431	6.43959	14.0073	8.59896	9.50207	13.5684
BCCIP	12.9618	11.0995	12.345	12.9883	10.2147	11.3438	17.5178	15.1857	12.9893	13.8377
BCDIN3D	1.62461	1.9001	1.81656	2.14375	1.41091	1.58694	1.82267	1.9556	2.02795	1.7372
BCHE	0.0550118	0.117069	0.120204	0.0628138	0	0.0222243	0.065936	0.0742716	0.0663156	0.0113814
BCKDHA	12.4225	14.401	15.158	12.7854	13.5031	21.9181	23.2888	15.5685	13.9843	17.0831
BCKDHB	3.51033	3.6248	2.92161	3.16895	2.92841	1.69342	2.03717	2.8672	3.70692	2.37596
BCKDK	19.6068	20.6877	21.6348	19.5497	20.7721	24.1671	29.8828	22.922	21.091	27.0552
BCL10	8.37621	7.4991	9.68632	7.3884	6.85567	14.2186	14.734	19.2113	15.4952	15.4813
BCL11A	0	0.0337542	0.14183	0.0314428	0.176725	0	0.17493	0.175023	0.0679535	0.297394
BCL11B	0	0.00724303	0.00664018	0	0	0	0.00679909	0	0	0
BCL2	0.134504	0.203101	0.243699	0.166935	0.0550449	0.0212629	0.0315419	0.0655927	0.111965	0.0435563
BCL2A1	0	0	0	0.0140444	0	0.0298145	0.029485	0	0	0
BCL2L1	37.366	43.3111	43.405	47.0563	45.136	37.6275	45.0462	43.2298	42.2515	47.9679
BCL2L10	1.72674	2.6502	2.27366	1.24103	1.11754	0.732999	2.43734	1.86794	1.14861	1.47976
BCL2L11	2.03499	1.3917	1.71743	2.13658	1.7307	4.98986	2.46884	2.74332	3.22886	3.34249
BCL2L12	8.82431	6.00918	6.71577	5.61367	5.0459	6.01796	7.97444	5.455	6.50767	4.82497
BCL2L13	11.854	13.3475	12.7525	11.1406	13.0392	9.52734	9.73279	12.0556	11.6607	11.1576
BCL2L14	0.00580428	0.0118578	0.00543543	0	0.00993332	0.00703463	0.00695689	0	0.0197561	0.0144102
BCL2L15	0.00452624	0	0.021193	0.0155045	0.00193653	0.0109714	0.00542506	0.0112816	0.0038515	0
BCL2L2	8.11656	8.61809	8.01845	9.48287	9.47446	8.75589	9.17867	9.1366	10.0739	10.1066
BCL2L2-PABPN1	0	0	0	0	0	0	0	0	0	0
BCL3	16.2417	10.719	10.053	10.7066	21.4771	23.5702	36.2564	19.0147	13.502	30.0699
BCL6	9.69866	6.86891	6.19597	10.6067	9.94987	16.3674	7.68692	9.57239	10.7557	10.9862
BCL6B	0.0510843	0.0163066	0.0478379	0.025519	0.0355162	0.139304	0.00765356	0.0318318	0.0353185	0.0713396
BCL7A	2.08172	2.36234	2.87078	2.06186	1.60164	2.44665	1.63225	2.39995	2.04706	1.41866
BCL7B	23.1265	25.6103	22.9315	24.9128	21.414	18.3317	31.2604	21.9201	23.5153	24.4054
BCL7C	17.1818	14.4262	17.7962	16.9532	13.5376	7.00632	16.4276	10.7064	10.0126	13.1622
BCL9	3.98415	3.75592	4.69264	4.44128	4.29882	4.6877	3.54881	5.39109	6.11539	5.15552
BCL9L	25.0987	27.7392	27.5424	28.4773	26.3441	33.8431	23.1934	30.5453	29.8958	22.835
BCLAF1	18.9648	17.2345	21.2049	17.412	15.3877	11.8712	9.91834	19.2179	17.3756	12.4267
BCO1	0	0	0	0	0	0	0	0	0	0
BCO2	0.0367527	0	0.030593	0.0419651	0.0314489	0.0148478	0.0195782	0.0203569	0.00694975	0.0405535
BCOR	9.14461	10.3716	11.9094	8.64378	9.71654	11.7384	7.52306	13.526	9.7993	8.62501
BCORL1	4.21072	4.01999	4.29697	4.33208	4.39473	5.04297	3.90443	5.66229	4.881	4.03987
BCR	5.1212	7.15471	6.15983	5.66395	6.41182	6.66202	7.68548	7.3615	6.69298	7.80289
BCS1L	5.38843	5.05433	6.47873	5.6669	5.8689	4.43214	8.7216	5.72941	4.9789	6.19786
BDH1	0.509625	0.903435	0.720477	0.7133	0.31229	0.350667	0.827571	0.803119	0.719026	0.416304
BDH2	7.16896	9.66148	10.3444	10.8394	7.78014	7.65156	16.0117	10.5915	12.335	11.0665
BDKRB1	6.00355	2.65975	2.06573	4.81035	5.96623	12.9482	3.2246	1.7465	2.30402	3.12488
BDKRB2	15.7729	18.3686	25.4706	28.111	22.1198	66.6018	37.0356	36.2996	27.1102	37.8842
BDNF	3.23133	2.61071	2.2385	4.39793	2.10443	7.86598	6.60921	6.93392	9.52984	7.03325
BDP1	3.55165	3.21892	3.68851	3.10736	3.5078	1.96689	0.856257	3.20411	2.5613	1.44311
BEAN1	0.0506784	0.21503	0.401566	0.507438	0.266861	0.0944936	0.168209	0.0971659	0.321768	0.130657
BECN1	18.3106	22.9574	24.5207	22.7433	22.0657	20.7804	25.5148	27.4429	27.2945	28.4703
BECN2	0	0	0	0	0	0	0	0	0	0
BEGAIN	0.141044	0.283907	0.229199	0.151574	0.0993918	0.191053	0.154136	0.129247	0.130608	0.21628
BEND2	0	0	0	0	0	0	0	0	0	0
BEND3	0.606662	0.633496	1.0112	0.632885	0.561048	0.489489	0.433443	0.745521	0.626947	0.471982
BEND4	0	0	0	0	0	0	0	0	0	0
BEND5	0.037349	0	0.023317	0	0	0	0	0	0	0
BEND6	3.87438	2.93287	2.7452	4.33887	4.32229	2.23827	2.52794	2.55338	4.1625	4.1274
BEND7	0.0104693	0	0.039216	0.251036	0.0716678	0.0380655	0.0188224	0.0521894	0.236078	0.142956
BEST1	1.54355	1.17479	1.03247	1.13548	1.07292	1.61397	1.78788	1.23932	1.6041	1.46523
BEST2	0.0117787	0	0	0.00672457	0	0.0285508	0.0141176	0.0146791	0.0100228	0
BEST3	0	0.00918588	0.00842133	0	0.00769505	0	0.0215572	0.0224145	0	0.0223263
BEST4	0.11276	0.164544	0.170962	0.11649	0.211353	0.182216	0.257431	0.15391	0.182763	0.266616
BET1	17.1128	14.4347	16.7355	19.3905	15.0908	15.3835	18.6616	17.8936	17.1729	17.0007
BET1L	29.7195	29.3538	27.3744	27.3399	28.7676	28.8589	31.8819	25.6364	27.3664	29.229
BEX1	0.483082	0.266732	0.232305	2.41509	3.13936	0.332301	0.0625958	0.130171	0.522167	0.907607
BEX2	0.28917	0.957026	1.58144	0.858471	0.277133	0.841119	2.92525	3.27223	0.767715	0.847142
BEX3	105.874	118.526	112.395	125.379	119.458	111.089	194.438	116.997	131.725	171.062
BEX4	10.9099	13.9695	17.8684	19.5815	8.41977	18.2345	31.0115	28.0518	25.7438	19.7683
BEX5	0.0535929	0.0410576	0.0627339	0.0305968	0	0.276051	0.144529	0.100185	0.114009	0.0332635
BFAR	22.3199	22.4489	23.2816	21.2018	21.2333	24.3001	27.0638	25.6061	24.3946	25.4613
BFSP1	2.09643	4.2292	4.72349	1.73382	2.73804	2.10779	4.52795	3.30676	2.38301	4.15468
BFSP2	0	0	0	0	0	0	0.051323	0	0	0
BGLAP	0	0	0	0	0.0259229	0.0183582	0	0	0.0773359	0
BGN	67.5637	131.216	126.738	92.0824	107.505	58.8774	143.388	87.2901	86.1361	99.5439
BHLHA15	0.0956473	0.195402	0.134354	0.127414	0.0682037	0.154563	0.305709	0.377468	0.244167	0.118731
BHLHA9	0	0	0	0	0	0	0	0.0198106	0	0
BHLHB9	2.04856	2.5179	2.96786	2.04551	1.74815	1.96117	1.52413	2.78637	2.54461	1.64442
BHLHE22	0	0.0033842	0	0	0	0.0562149	0.0476517	0.0578047	0.0112767	0.0781403
BHLHE23	0	0	0	0	0	0	0	0	0	0
BHLHE40	19.4089	15.8446	27.1487	15.3954	23.3667	15.1502	18.8363	17.2378	12.5429	18.1872
BHLHE41	1.64054	0.976259	2.07998	2.29816	2.20632	3.22961	2.52659	3.33208	6.49851	4.45731
BHMG1	0	0	0	0	0	0.0445757	0.00979623	0.00509292	0	0.0202915
BHMT	0.112545	0.0827722	0.168629	0.0514026	0.0693386	0.120033	0.188852	0.224414	0.16472	0.201178
BHMT2	13.175	15.7706	13.7568	10.6829	15.744	13.2878	18.0774	15.3324	10.8774	19.6902
BICC1	22.9719	16.6254	16.7442	31.8154	24.2933	29.3496	13.0333	22.9091	26.0853	19.6805
BICD1	5.01983	5.24467	6.36589	6.1393	4.95388	3.96068	2.09975	5.53772	4.17677	2.60959
BICD2	12.5775	10.8132	12.2383	10.6744	12.9986	11.2387	8.86914	12.1383	11.3998	10.2711
BICDL1	0.880342	0.294773	0.181299	0.31282	0.315698	1.08023	0.27583	0.218515	0.198933	0.281136
BICDL2	0	0	0	0	0.0106354	0.045191	0.0148972	0	0	0.00771434
BID	11.927	10.0797	11.3008	10.0353	13.0828	16.7927	10.5778	9.58231	7.64721	11.5635
BIK	0	0.0241262	0.0663544	0.0674221	0.0404212	0.10019	0.0990827	0.0441529	0.0401963	0
BIN1	18.5185	20.2266	17.2533	23.5093	21.525	23.3072	41.4915	21.7325	25.7521	34.7276
BIN2	0	0.00969729	0	0	0	0	0	0	0	0
BIN3	7.30969	5.80052	6.86214	7.49794	7.15427	8.3027	8.70331	6.35419	6.64667	8.47389
BIRC2	26.9766	21.4364	28.3954	22.7563	24.9415	25.9207	17.9372	32.1107	21.9613	23.4206
BIRC3	0.845437	0.212324	0.228342	0.64356	0.584902	1.37104	0.131756	0.488204	0.278918	0.253065
BIRC5	20.7746	20.0072	13.7232	11.4452	13.4125	2.74368	1.18129	1.52864	0.944858	1.18604
BIRC6	8.17838	10.4229	11.342	9.67871	9.88425	9.21446	3.46019	10.5442	9.35233	4.61834
BIRC7	0	0	0	0	0	0	0	0	0	0
BIRC8	0	0	0	0	0	0	0	0	0	0
BIVM	4.52346	3.9763	5.81704	4.43026	4.42947	4.13876	6.06317	6.10581	5.41319	5.40953
BIVM-ERCC5	0	0	0	0	0	0	0	0	0	0
BLCAP	20.1837	22.2428	22.6297	22.4609	21.5183	23.3112	29.6883	26.8213	27.5228	29.0866
BLID	0	0	0	0.014908	0.0223442	0.0158238	0	0.0325427	0	0
BLK	0	0	0	0	0	0	0.0212348	0	0.00753779	0
BLM	1.41489	0.632465	1.05253	0.522431	0.487263	0.114522	0.0596085	0.192136	0.0782899	0.148164
BLMH	14.626	13.6984	15.3125	12.3796	13.5857	15.78	18.8224	16.3755	16.1714	18.1833
BLNK	0	0	0.0131495	0.0240499	0	0	0	0.0612485	0	0
BLOC1S1	35.5159	41.5889	35.9941	43.132	30.4239	26.6667	60.1655	28.1731	35.6726	39.3983
BLOC1S2	9.27477	9.31671	10.3796	10.101	8.65878	7.91895	15.6978	13.3002	12.3337	14.2185
BLOC1S3	4.09766	4.62762	4.42885	3.99205	4.00987	3.98559	5.32626	5.44104	5.35724	5.29607
BLOC1S4	6.79929	6.94527	7.28752	7.21499	5.3322	7.55237	10.3832	8.17421	7.06177	8.14203
BLOC1S5	5.65039	4.98954	5.42133	4.62624	4.88178	4.6198	4.69482	5.65231	4.5145	4.2826
BLOC1S6	23.4176	20.6589	25.6649	25.0855	21.6819	23.096	19.2488	31.215	28.0602	24.0853
BLVRA	14.138	12.7089	12.6229	17.8064	16.9556	11.8142	20.6885	12.3473	17.931	23.1358
BLVRB	18.3543	24.6576	21.5218	21.693	20.2958	26.8341	45.6055	28.1993	27.5444	32.1358
BLZF1	10.3876	9.17294	10.3244	9.93932	9.18964	7.23107	8.67918	12.5451	10.1495	10.1726
BMF	8.30323	10.5411	9.84488	8.15838	7.69283	10.8538	9.66968	11.3431	9.69072	9.95618
BMI1	0.616865	0.646867	0.737443	0.696858	0.477306	0.695926	0.25563	0.646091	0.667302	0.386943
BMP1	72.3484	74.4166	68.4636	64.3942	77.8615	51.4394	77.3524	58.7019	55.5347	73.5482
BMP10	0.0036606	0	0	0	0	0	0	0	0	0
BMP15	0	0	0	0	0	0	0	0	0	0
BMP2	58.2057	44.9718	79.1562	20.0449	28.6326	114.737	79.748	135.609	36.0572	71.0091
BMP2K	9.69292	9.56353	10.8454	8.46253	7.95189	12.9826	2.94299	9.1151	6.9251	3.78624
BMP3	0.00772444	0.0532594	0.200731	0	0.00660972	0.0280854	0.0185167	0.132365	0.0049297	0.00479433
BMP4	8.19391	11.6942	17.5712	2.28364	8.18866	7.38199	11.4337	11.7827	5.36855	9.2235
BMP5	0	0	0	0	0	0	0.0209138	0.0144971	0.00494923	0
BMP6	0.0297423	0.00607618	0.0389932	0.0611289	0.0483554	0.0612797	0	0	0.0151851	0
BMP7	0	0.196783	0.0339893	0	0	0	0.0903532	0.013918	0	0
BMP8A	0.114025	0.306509	0.571362	0.0753771	0.131805	0.128498	0.266144	0.241826	0.125965	0.191209
BMP8B	0.0186719	0	0.026228	0.023985	0.0279604	0.0226299	0.00839241	0.00581746	0.0317769	0.00289728
BMPER	1.39143	0.866037	2.03412	0.745854	0.647001	3.29413	1.90101	1.95153	0.955582	0.771983
BMPR1A	18.6309	17.2823	16.9894	17.3214	15.0394	14.9868	8.6659	16.4075	16.5898	10.4703
BMPR1B	0.127728	1.01009	0.412852	2.51226	0.899045	0.114854	0.496315	0.374846	3.05902	0.777427
BMPR2	16.4538	18.8319	21.4724	17.4692	21.4373	14.2007	7.93159	21.1992	18.8949	11.6928
BMS1	6.71383	6.18803	6.2636	6.64728	5.94	5.89977	5.55466	6.42563	6.27463	5.27372
BMT2	4.09981	4.02744	4.83118	4.63888	3.98944	5.9308	3.46988	5.72493	6.02252	4.89434
BMX	0	0	0.00823061	0.0100357	0	0.0639132	0.0105345	0	0.00373946	0.0381861
BNC1	1.05812	0.798343	1.38272	1.02421	1.07004	1.23577	0.608176	1.2977	0.796017	0.874659
BNC2	2.9836	2.30657	2.86054	2.94296	3.63775	1.27694	0.900064	1.51968	1.92371	1.66507
BNIP1	4.90558	4.95663	5.48939	4.95423	4.20523	4.15322	4.89269	4.22653	3.75988	4.56163
BNIP2	14.7894	15.0537	17.264	14.5398	13.9194	20.6201	15.1161	23.5189	21.0493	16.1881
BNIP3	34.1632	28.6805	30.3013	34.035	33.32	79.761	53.8667	45.2642	44.5	53.376
BNIP3L	59.3982	68.4508	61.5479	63.334	68.7958	86.119	69.3378	76.9779	79.9089	80.2272
BNIPL	0.0541555	0.0201157	0.0184415	0.0112429	0	0.0775687	0.0295044	0	0.0167572	0.0061114
BOC	9.87843	6.23939	4.00289	5.62016	6.32966	10.4971	5.78011	4.95077	6.63618	5.49552
BOD1	22.3067	21.2578	23.2944	21.0608	19.4181	22.1244	25.3845	20.9395	17.7817	21.58
BOD1L1	5.59202	4.90401	5.21066	5.06005	5.57249	5.61288	1.93473	5.52947	4.97643	3.15009
BOD1L2	0	0	0	0	0	0	0	0	0	0
BOK	15.468	17.8327	19.7686	16.0451	15.8881	11.2749	16.2311	15.9335	9.51163	13.6487
BOLA1	6.82193	6.68327	5.81334	6.11936	4.66232	7.45607	8.41749	3.8126	5.1114	6.73586
BOLA2	0	0	0	0	0	0	0	0	0	0
BOLA2B	0.169156	0.149749	0.0739229	6.32232	0.125446	0.191345	0.256812	0.0843241	0.0863635	0.0979907
BOLA2-SMG1P6	1.47261	5.13997	1.43184	1.47396	2.45585	1.36705	1.1792	1.66343	1.37573	2.03026
BOLA3	21.516	20.4902	21.0373	22.3753	20.6958	12.918	29.4122	14.5759	19.9234	18.7371
BOLL	0.0157792	0	0	0	0	0.00956197	0	0.00983239	0	0
BOP1	0.870786	0.128667	1.60013	0.162587	0.060922	0.0995631	1.43756	2.06805	0.116506	0.79541
BORA	2.10278	1.54432	1.61701	1.27937	1.35606	0.860357	0.777262	0.889471	0.969757	0.704964
BORCS5	1.45942	1.94646	1.92146	2.04175	1.68929	1.34409	1.62366	2.02589	1.81361	1.56276
BORCS6	4.70408	5.97631	5.36326	5.00867	5.65041	6.02903	11.2553	7.10089	7.17506	9.56925
BORCS7	4.83993	6.74417	4.80141	5.94903	5.26667	3.48872	5.79442	3.80772	5.18565	6.68013
BORCS8	1.5595	1.91471	1.83448	1.57015	1.48564	1.78765	2.64263	2.24031	1.91535	2.14567
BORCS8-MEF2B	0	0	0	0	0	0	0	0	0	0
BPGM	30.1788	27.0759	29.825	25.1166	40.6327	28.4722	30.7592	30.9164	20.4905	38.0762
BPHL	6.42383	6.24209	6.56441	5.13896	5.06835	5.43399	10.5296	6.92786	6.17793	7.22548
BPI	0.0854	0	0.0114247	0	0.0156591	0.0813234	0	0.0304085	0.0415252	0.10601
BPIFA1	0	0	0	0	0	0	0	0	0	0
BPIFA2	0	0	0	0	0	0	0	0	0	0
BPIFA3	0	0	0	0	0	0	0	0	0	0
BPIFB1	0	0	0	0	0	0	0	0	0	0
BPIFB2	0	0	0	0	0	0	0	0	0	0
BPIFB3	0	0	0	0	0	0	0	0	0	0
BPIFB4	0	0	0	0	0	0	0	0	0	0
BPIFB6	0	0	0	0	0	0	0	0	0	0
BPIFC	0	0	0	0	0	0	0	0.0141676	0.00967349	0
BPNT1	7.99376	7.19653	9.48315	7.4356	8.47956	6.31393	10.9329	9.43881	8.98248	11.0184
BPTF	7.48715	7.27099	8.37994	7.67334	7.31231	5.6883	3.31382	7.16688	6.73073	4.08253
BPY2	0	0	0	0	0	0	0	0	0	0
BPY2B	0	0	0	0	0	0	0	0	0	0
BPY2C	0	0	0	0	0	0	0	0	0	0
BRAF	3.67767	3.10126	3.81231	3.21811	3.52274	3.10109	0.897157	3.88842	2.74597	1.41271
BRAP	6.03995	5.96739	6.58314	5.88086	6.56659	6.42128	6.69791	8.11111	7.07816	7.25187
BRAT1	8.42313	9.78678	11.0045	10.0826	8.32628	8.09898	15.034	11.2049	10.2315	11.2767
BRCA1	3.1085	1.59256	1.99505	1.17206	1.37221	0.319233	0.234457	0.424808	0.372457	0.324564
BRCA2	1.11893	0.535126	0.688673	0.370193	0.452507	0.152143	0.0497589	0.13304	0.0496249	0.0233131
BRCC3	4.49789	5.18923	5.39407	4.49327	4.24003	4.16309	4.04682	5.62984	5.21069	4.50651
BRD1	8.94751	7.6813	9.27808	8.58634	7.78385	7.85518	7.28682	9.52275	8.08886	8.19922
BRD2	31.9355	34.4987	38.8604	34.1251	29.4626	32.1587	37.922	39.2049	36.3605	34.5121
BRD3	9.01714	7.80371	8.48885	9.68459	8.34097	8.13246	6.40114	7.72739	10.1323	7.72414
BRD4	19.3285	19.3951	21.6399	21.0401	18.5289	22.2232	14.3689	22.5973	21.5719	15.5903
BRD7	17.0449	15.4559	18.3605	15.9702	17.2355	13.9707	21.3052	17.5521	16.9116	20.5963
BRD8	10.0382	9.15049	9.71448	8.3649	9.421	7.45972	7.38147	7.85363	7.86365	7.59276
BRD9	12.0017	10.9844	12.8809	10.4864	11.0306	8.62628	10.8576	10.124	9.27837	11.8668
BRDT	0	0	0	0.0155154	0	0	0	0	0	0
BRE	11.4561	13.2224	12.927	12.2616	10.7821	12.6987	23.7877	18.1346	16.8073	19.0937
BRF1	7.93601	8.67506	8.97867	8.53387	7.70927	6.51799	11.553	8.1625	8.64788	9.23248
BRF2	5.48657	6.18492	6.0759	6.3932	6.57753	6.00849	9.53701	7.90359	6.58402	8.24968
BRI3	39.6702	45.4753	44.2367	47.7113	36.2463	37.7713	79.3068	39.3102	45.7499	65.6528
BRI3BP	3.27372	3.16324	3.62081	2.52568	2.15017	1.16885	0.752946	1.37833	1.5886	0.779809
BRICD5	0.709547	0.434868	0.265782	0.411321	0.317587	0.410131	0.902782	0.367313	0.315819	0.338765
BRINP1	8.19438	8.49261	9.06854	7.48683	6.07472	2.88936	7.31028	4.74844	8.28228	4.13962
BRINP2	0.0184148	0.00627005	0	0	0	0	0	0.0152996	0	0
BRINP3	0	0	0	0	0	0	0	0	0.0065148	0
BRIP1	2.6131	1.62601	2.33088	1.11259	1.47298	0.275609	0.105721	0.463751	0.252143	0.254914
BRIX1	19.1671	12.6159	15.9869	17.0299	12.8909	12.6544	16.5942	13.9378	13.9401	13.5975
BRK1	126.623	139.723	136.043	131.533	123.328	166.35	227.852	159.068	141.159	176.451
BRMS1	23.7586	16.2642	17.5227	17.0299	13.2797	23.157	28.4862	16.7788	17.3219	20.6958
BRMS1L	3.51921	4.1153	4.20919	4.03324	3.60766	2.72381	3.42455	4.86347	5.19976	3.79544
BROX	13.477	15.1203	16.4986	14.3508	13.2334	14.2995	12.761	19.5548	16.4768	14.9442
BRPF1	4.46504	4.03958	4.89704	4.23936	3.91382	3.8373	3.81229	3.68357	3.74591	3.48591
BRPF3	7.93963	7.55275	8.19625	7.60627	7.1712	4.54974	3.16686	5.51907	5.32819	3.80871
BRS3	0	0	0	0	0	0	0	0	0	0
BRSK1	2.4841	2.37468	2.50596	2.5263	2.51914	3.42759	4.91313	3.24473	3.70683	4.12647
BRSK2	0.0131202	0.0241234	0.034402	0.0239695	0.0291897	0.00636053	0.0345963	0.0228914	0.0379587	0.0260586
BRWD1	5.38379	5.6005	6.49691	5.14973	4.9122	5.67119	3.30992	6.84869	5.20908	4.03959
BRWD3	1.49028	1.43061	1.87751	1.50174	1.63806	1.52789	0.535654	1.67526	1.45452	0.856172
BSCL2	57.9521	44.4798	32.0691	47.8343	33.132	42.1051	47.1345	26.7307	37.0126	33.8201
BSDC1	20.0882	21.419	22.7832	21.7577	21.0526	20.1868	25.4796	23.5071	21.6026	22.3137
BSG	497.757	443.774	398.015	460.674	393.49	578.922	731.404	406.33	538.683	598.075
BSN	0.00423128	0.0129664	0.0224535	0.0330144	0.0096551	0.0068376	0.00169051	0.0131831	0.0114016	0.00262623
BSND	0.0164299	0	0	0	0	0	0	0	0	0
BSPH1	0	0.0351564	0.0322303	0	0.0883519	0	0.041252	0	0	0
BSPRY	0	0	0	0.0166819	0	0	0	0	0	0
BST1	13.7868	14.3469	6.61554	11.7566	14.6473	10.1564	14.0727	6.26427	8.72261	13.612
BST2	0.728947	3.63273	3.08215	0.907995	8.68528	3.44016	21.6307	13.2551	4.84947	35.8658
BSX	0	0	0	0	0	0	0	0	0	0
BTAF1	5.57929	5.13407	6.03464	5.4524	4.8357	5.29137	2.32424	5.96101	5.41549	3.07394
BTBD1	31.3998	32.7774	38.1644	30.8226	32.4862	32.8546	32.9478	47.5897	40.395	40.4471
BTBD10	11.771	11.4637	14.1457	12.8455	12.7513	7.73711	10.1279	13.4951	10.5175	11.5241
BTBD11	0.0763826	0.0365731	0.0201174	0.0599606	0.0490198	0.49469	0.0343315	0.214181	0.160459	0.204449
BTBD16	0	0	0.00560899	0.0136782	0.020501	0.0145185	0.00717903	0	0	0
BTBD17	0	0	0	0	0	0	0	0	0	0
BTBD18	0.0147697	0	0.00691555	0	0	0.00447511	0	0.00920335	0.0188519	0.00916711
BTBD19	1.80416	1.99647	2.7555	2.49329	2.3402	1.25816	0.789456	1.9986	1.65705	1.46639
BTBD2	37.0866	43.5782	40.8166	35.705	38.8488	40.6652	58.2188	38.9596	40.3043	49.3883
BTBD3	30.6474	21.5301	14.8845	24.1224	24.7373	13.8408	11.9663	15.822	14.3869	14.2729
BTBD6	15.5705	14.0303	15.4774	14.6486	12.0779	9.06826	14.596	12.8471	11.4564	11.0317
BTBD7	11.203	12.1012	13.9485	11.2333	13.6191	9.33273	5.09987	13.4115	11.0998	7.60646
BTBD8	0.561555	0.286806	0.438224	0.471992	0.447148	0.226863	0.0186963	0.495718	0.617213	0.203315
BTBD9	2.23124	2.7244	2.77866	2.89623	2.5025	2.24645	2.03248	2.98056	3.15226	1.98136
BTC	0	0.00838216	0	0.00936978	0	0	0	0.0102267	0	0.0101864
BTD	8.3362	12.8315	11.3116	10.0878	10.4509	7.80987	10.7425	11.7673	10.6838	8.93948
BTF3	187.07	172.88	189.128	198.235	173.167	220.441	311.391	206.637	215.278	275.28
BTF3L4	13.4298	11.5668	12.9583	13.6776	11.1469	11.3873	12.8376	12.8645	13.4028	12.2615
BTG1	12.1611	11.8695	20.9209	14.792	10.9041	19.5625	27.5956	23.5653	23.5019	26.6428
BTG2	11.8189	13.3189	15.774	14.2153	14.339	13.3686	24.6958	19.6321	20.3294	26.8338
BTG3	28.534	22.2173	28.4451	25.3481	27.2776	38.9923	50.4263	47.0529	43.9102	49.5282
BTG4	0	0	0	0.0380197	0.0189948	0.107615	0.0798189	0.0414967	0.0472227	0.0275556
BTK	0	0	0	0.0202213	0	0	0	0	0	0
BTLA	0	0	0.00670652	0	0.00612813	0.0130196	0.0257513	0.0178503	0.00609402	0.01778
BTN1A1	0.00789236	0.0120927	0.00739081	0	0	0.00956532	0.0047298	0.00983583	0.0134316	0.0146957
BTN2A1	10.718	12.3696	14.4567	11.2665	12.5248	15.6316	13.7356	13.7438	12.6406	13.4139
BTN2A2	6.09242	6.53013	7.12563	6.20833	7.05627	6.50638	6.15679	6.95656	5.4984	7.2572
BTN3A1	8.69163	6.4269	10.8966	8.94768	11.6812	6.0221	5.51303	10.4217	7.54517	7.62314
BTN3A2	16.5072	13.4849	17.5365	11.3981	21.4432	11.7494	9.1302	12.6141	8.19134	13.6172
BTN3A3	6.0054	2.5598	6.52341	8.47219	7.38106	3.0372	1.47977	4.25923	4.63706	3.85678
BTNL10	0.0288577	0.0294773	0.0270238	0	0.0123466	0.0174874	0	0.179819	0.0122779	0.0537333
BTNL2	0.0148771	0	0	0	0.0127301	0.0090153	0	0.0278108	0.00632965	0.036935
BTNL3	0	0	0	0	0	0	0	0	0	0
BTNL8	0	0	0	0	0	0	0	0.0143929	0	0
BTNL9	0	0	0.00822418	0	0	0	0	0	0	0
BTRC	5.10713	5.70473	6.70666	5.91779	6.59384	5.16144	4.96513	6.85205	6.26994	5.95734
BUB1	10.4544	6.47647	6.55041	4.30762	5.14124	1.24942	0.280476	0.709374	0.349811	0.314036
BUB1B	6.76112	4.38401	3.80789	2.43483	3.22728	0.710804	0.187453	0.599718	0.148437	0.35468
BUB1B-PAK6	0	0	0	0	0	0	0	0	0	0
BUB3	40.1887	34.3762	37.8797	31.819	32.5041	30.6095	28.4149	32.5184	27.6751	26.8502
BUD13	6.10157	4.94821	5.4983	4.60188	4.83679	3.9866	5.31503	4.55405	3.93578	3.90203
BUD31	25.2282	22.9482	24.5344	24.9867	23.0648	24.5209	38.3342	27.6887	22.5967	31.3034
BVES	3.07536	2.01558	2.47398	2.42117	3.75136	4.91432	3.20569	5.48142	6.10553	4.91918
BYSL	6.50386	6.47596	8.16133	6.43824	6.04922	7.08739	8.46646	6.57596	6.55936	6.36052
BZW1	100.384	79.1362	99.8454	85.5812	83.4747	107.647	79.9113	102.091	90.6671	94.4587
BZW2	17.7236	12.6057	15.1675	12.8713	14.6237	23.0603	24.5268	17.5681	18.4089	21.6264
C10orf10	18.2148	12.0598	8.36492	15.8762	31.5137	32.2331	30.3642	18.5469	20.7946	57.0559
C10orf105	0.799192	0.480206	0.127669	0.61462	0.378134	0.0740693	0.0563467	0.0263645	0.150012	0.0992069
C10orf107	2.01359	4.77475	3.77967	1.29328	2.24606	1.07857	7.82213	3.68572	2.18001	3.97249
C10orf11	0.128918	1.86993	1.4487	0.264962	0.297846	0.312489	3.39939	1.65483	0.394918	0.880168
C10orf111	0	0.0201216	0.0922342	0.0149949	0.0224746	0	0.0550909	0.0327326	0.0167621	0.0326037
C10orf113	0	0	0	0	0	0	0	0	0	0
C10orf120	0	0.0108046	0	0	0	0	0	0	0	0
C10orf126	0	0	0	0	0	0	0	0	0	0
C10orf128	0	0	0	0	0	0	0.0157036	0	0.0334462	0
C10orf131	0.0574209	0.273717	0.188202	0.076492	0.147403	0.0811914	0.0917646	0.119268	0.0407175	0.0475193
C10orf142	0.294037	0.0932119	0.0474743	0.301006	0.147492	0.786459	0.157984	0.0126359	0.267459	0.289482
C10orf25	0.769663	0.878898	0.928138	0.675696	0.708297	0.440005	0.67447	0.619854	0.500463	0.56784
C10orf35	0.156894	0.213683	0.313436	0.226917	0.295355	0.329595	0.689514	0.59962	0.222508	0.558307
C10orf53	0	0	0	0	0	0	0	0	0	0
C10orf55	0.367238	0.242457	0.176144	0.138069	0.122631	0.27682	0.246921	0.16744	0.148625	0.183459
C10orf62	0	0	0	0	0	0	0	0	0	0
C10orf67	0.0688349	0.0390626	0.0107434	0	0.0458121	0	0.00916711	0.0190634	0.0260326	0.00949417
C10orf71	0	0	0	0	0	0	0	0	0	0
C10orf76	6.39429	7.44263	7.6841	7.14134	7.00496	6.14655	6.70358	7.20961	7.26021	6.10472
C10orf82	0	0	0.0499019	0	0.0911966	0	0.0127741	0.0664105	0.0362756	0
C10orf88	3.14995	3.0351	3.78622	3.55922	3.08845	2.69975	2.42958	3.43037	2.93476	2.95525
C10orf90	0	0	0.0205111	0.0208412	0	0.00884862	0	0.0454943	0.00621262	0
C10orf91	0	0	0	0	0.0260985	0.0369652	0.0365566	0.0190053	0	0.113583
C10orf95	0.22984	0.125213	0.229583	0.306176	0.124559	0.13928	0.137741	0.0763834	0.202096	0.171186
C10orf99	0	0	0	0	0	0	0	0	0.0462645	0
C11orf1	2.60357	5.60905	5.15328	3.36468	3.68607	2.48133	8.04258	5.32424	4.19927	5.89089
C11orf16	0.0058465	0.017916	0.0492746	0.0333783	0.0600334	0.0141716	0.014015	0.0145724	0.0198998	0.02903
C11orf21	0	0.0080477	0.0516451	0.00899591	0.0202248	0	0.0188861	0	0.00670407	0.00977996
C11orf24	67.3723	48.7005	43.5075	43.0979	42.4879	45.4217	49.9024	33.9427	40.0189	38.8559
C11orf40	0	0	0	0	0	0	0	0	0	0
C11orf42	0	0.0502893	0	0.0562146	0.00842551	0.0596682	0.0236035	0.0245423	0	0.0244456
C11orf44	0.00634593	0	0	0.0217378	0.00271507	0	0	0	0	0.00787746
C11orf45	0.105414	0.0760075	0.101619	0.0920433	0.183056	0.0826676	0.111483	0.0618222	0.113444	0.296348
C11orf49	13.3685	13.5794	16.4149	14.4135	13.0453	13.5662	18.2403	13.9415	13.1976	18.1005
C11orf52	0.0987237	0.514301	0.22188	0.326903	0.388593	0.167511	0.863795	0.46753	0.310825	0.404414
C11orf53	0.0558075	0.0570056	0.0435508	0.0212408	0	0.0901828	0.156076	0.0927332	0	0
C11orf54	7.09899	6.90221	5.32577	7.49241	8.08038	7.42003	5.53943	5.72102	8.14497	8.19502
C11orf57	9.22729	8.60595	10.0873	8.65832	7.91279	9.57352	8.53411	10.2259	9.45213	8.3262
C11orf58	32.2478	31.1147	34.7691	33.9767	31.001	37.4145	38.8041	41.3517	37.2242	38.5457
C11orf63	1.78175	1.33554	2.30072	1.48314	2.14983	1.2532	1.55686	2.40687	1.64703	2.14281
C11orf65	0.107839	0.0200281	0.183611	0.11194	0.14261	0.106935	0.0235007	0.0488707	0.0750791	0.243391
C11orf68	40.4844	25.0496	25.7567	25.3634	23.7022	30.5875	31.4608	21.8261	22.87	28.3804
C11orf70	0.805655	1.18404	0.823743	1.80228	1.28733	1.5045	1.8426	1.45484	1.46205	2.07162
C11orf71	1.41485	1.33027	1.74651	1.14738	1.33449	1.1789	1.52238	0.961776	0.896111	1.18751
C11orf74	7.64579	9.02983	10.2475	10.6866	8.28633	7.12686	14.5785	9.3506	10.9354	15.5337
C11orf80	3.46889	2.4661	2.82242	2.6209	2.54362	2.1115	2.85651	3.14407	2.30071	2.99692
C11orf84	13.5463	8.96337	9.86184	8.43679	8.9499	12.3083	11.6626	8.47886	8.14823	10.4677
C11orf86	0	0	0	0	0	0.0230213	0.0227669	0.0946896	0	0
C11orf87	0.0966784	0.0619633	0.202371	0.0389611	0.133011	0.00459496	0	0.0330744	0.00322613	0.0141189
C11orf88	0.0298133	0	0.0139593	0.170207	0.0765326	0.0722657	0.196534	0	0.101476	0
C11orf91	0.186952	0.12731	0.140057	0.185004	0.117313	0.120843	0.537783	0.0465977	0.275743	0.232071
C11orf94	0.122	0.0311548	0.0285618	0.0696513	0.0521971	0.147861	0.0731133	0.114032	0.285486	0.151444
C11orf95	7.0386	6.06935	8.4775	5.80835	4.48738	7.13041	5.98347	8.00547	6.67216	5.44361
C11orf96	6.12726	7.7824	12.9202	8.71871	5.05449	10.2815	14.556	6.61161	5.15616	8.76323
C11orf97	0	0	0	0	0	0	0	0	0	0
C11orf98	0.500584	0.264482	0.35562	0.295644	0.413574	0.397489	0.455164	0.279658	0.323142	0.214274
C12orf10	21.9625	26.1052	23.9411	25.6484	20.2356	24.44	39.3469	21.7603	23.2207	28.2978
C12orf29	5.08293	4.77605	4.95794	4.86483	4.76827	4.94064	4.12098	5.04132	4.61844	4.30203
C12orf4	4.94461	4.88724	5.97396	5.01817	4.2233	2.96891	4.28287	5.62768	5.06854	4.24444
C12orf40	0	0	0	0	0	0	0	0	0	0
C12orf42	0	0	0	0	0	0	0	0	0	0
C12orf43	4.0282	3.79783	4.3941	3.98091	3.09173	3.26707	4.82288	3.99651	3.88498	4.39295
C12orf45	3.79975	3.03113	3.76161	3.11969	2.77144	4.73677	7.07001	4.46484	3.06395	4.80663
C12orf49	14.4615	14.1796	17.7019	13.306	12.5808	11.3427	10.8825	16.0243	13.574	10.5587
C12orf50	0	0	0.0123628	0	0	0	0	0	0	0.0327758
C12orf54	0	0	0	0	0.0433312	0	0	0	0	0.12572
C12orf56	0	0	0.0691479	0	0	0.0149154	0	0.0460117	0	0.0152768
C12orf57	100.553	136.19	117.843	121.194	98.1437	97.6307	187.064	89.6523	93.1764	123.515
C12orf60	0.349519	0.561036	0.91646	0.364881	0.589614	0.556741	1.24481	1.26942	0.866752	1.3636
C12orf65	7.04218	6.39116	6.88032	5.80281	6.30916	6.70995	8.41726	6.88353	6.02551	8.14553
C12orf66	1.52029	1.26009	1.50503	1.33417	1.48674	1.56354	1.22347	1.97045	1.38606	1.05683
C12orf71	0	0	0	0	0	0	0	0	0	0
C12orf73	2.51798	2.5924	3.07966	2.5413	3.09263	2.52834	4.13282	3.25394	2.58358	3.9009
C12orf74	0	0	0	0	0	0	0	0	0	0
C12orf75	222.89	186.303	144.101	213.184	179.459	94.852	116.783	90.1826	151.307	125.675
C12orf76	0.606945	0.690831	1.00684	0.818429	0.890326	0.742607	1.07389	0.590716	0.58041	0.861058
C12orf77	0	0	0	0	0	0	0	0.0185038	0	0
C12orf80	0	0	0	0	0	0.0105574	0	0	0	0
C14orf1	25.0522	28.7179	23.337	26.1936	24.2885	13.1619	26.0678	18.598	20.9756	20.4208
C14orf105	0	0	0	0	0	0	0	0	0	0
C14orf119	13.8455	13.3972	14.9876	15.1197	13.0051	15.2659	19.6684	15.469	14.8253	18.1405
C14orf132	19.2203	23.2347	23.9588	21.3765	16.9407	26.4809	18.3338	24.4353	24.8888	18.2642
C14orf159	9.78758	12.074	16.6699	11.3556	10.8164	9.99135	19.045	17.5261	13.6	14.5626
C14orf166	67.6984	61.8122	64.3689	67.897	65.415	69.8879	108.762	73.9596	76.2769	94.2721
C14orf177	0	0	0	0	0	0	0	0	0	0
C14orf178	0.140901	0.0899541	0.0494802	0.0201106	0.0904259	0.0853843	0.126661	0.0438995	0.0899226	0.306087
C14orf180	0.0117052	0	0.0109613	0	0.0350559	0.0496521	0.0491034	0.0583501	0.0249006	0.0726504
C14orf2	29.7308	26.8194	29.743	28.9507	26.1011	35.8076	57.7799	28.5686	31.3709	44.3618
C14orf28	2.54446	2.19954	2.69466	3.17508	3.10518	1.34242	1.75929	2.18159	1.92458	2.06724
C14orf37	11.6694	16.4108	17.3837	17.5837	10.5418	6.98689	12.0166	14.0309	15.1171	9.99391
C14orf39	0	0	0	0	0	0	0	0	0	0.0101127
C14orf79	1.70902	1.61189	1.99076	1.55024	1.76302	1.90529	2.19114	2.08533	1.56572	1.78884
C14orf80	4.12665	2.22826	2.42664	1.84034	1.40294	0.808305	1.10746	1.03896	0.478838	0.68991
C14orf93	2.94564	2.87668	3.2093	2.57131	3.04326	2.69164	3.99594	2.84518	2.66951	3.72723
C15orf32	0	0	0	0	0	0	0	0	0	0
C15orf38-AP3S2	0	0	0	0	0	0	0	0	0	0
C15orf39	6.90981	8.3358	8.85139	8.59226	11.8666	11.6929	11.1035	11.2378	12.906	14.4188
C15orf40	9.20187	7.70777	8.54065	6.79154	6.21732	7.68937	13.07	10.3196	8.2767	8.3824
C15orf41	2.43669	1.65933	2.22064	1.41245	1.89332	1.13149	1.30922	2.16991	1.52132	1.54715
C15orf48	0.138169	0	0.0470504	0.100396	0.128978	0.852509	0	0.156539	0.374092	0.0935536
C15orf52	6.71636	7.75185	7.64875	8.85337	10.8597	4.9547	6.36106	7.74887	8.15292	9.11621
C15orf53	0	0	0	0	0	0	0	0	0	0
C15orf56	0.0105775	0.0540232	0.0495267	0	0	0	0.06339	0.0922757	0	0
C15orf57	6.1234	5.17711	6.15772	6.41816	5.01402	5.67071	7.13613	6.49637	7.21998	6.13556
C15orf59	0.306489	0.615973	0.467792	0.361318	0.342299	0.417285	1.41931	0.704395	0.408134	0.699151
C15orf61	3.68787	3.35932	3.42913	3.98301	2.46513	4.21719	6.06347	2.77923	4.9619	5.11647
C15orf62	0.0678254	0.110851	0.084687	0.0877707	0.0657758	0.153445	0.168008	0.18596	0.169296	0.224519
C15orf65	0.419051	0.519772	0.995066	0.786077	0.499447	0.290216	0.82515	0.447635	0.840513	0.854589
C16orf45	48.0774	39.2619	48.3843	31.9856	41.7555	48.1196	45.6976	47.0107	35.8648	46.2252
C16orf46	0.572263	0.733934	0.702619	0.537259	0.73996	0.739805	0.922157	0.713181	0.768305	0.655122
C16orf47	0	0.0175916	0.0161275	0	0	0.0208725	0	0	0	0.0213782
C16orf52	6.65396	4.83898	7.67507	5.5161	4.86393	11.7008	8.45477	18.0396	13.7306	9.72132
C16orf54	0	0	0	0	0	0	0.0103845	0	0	0
C16orf58	23.0811	24.7128	23.4952	24.1344	22.0132	22.1307	28.9497	24.9455	25.0466	24.3258
C16orf59	2.27441	1.20752	2.00039	0.994584	1.0707	0.284868	1.25117	0.766772	0.623548	0.755171
C16orf62	17.7105	20.4328	19.9727	18.7199	18.5965	11.9038	15.1239	16.1475	16.6516	14.8562
C16orf70	5.60734	5.26398	5.83279	5.09752	5.02646	5.00042	4.43441	5.43963	4.79855	4.91396
C16orf71	0.128932	0.165687	0.0856853	0.0379916	0.0782956	0.110896	0.17946	0.0673824	0.141563	0.134234
C16orf72	14.1141	14.1831	16.3347	14.7723	15.577	16.1426	12.9639	18.5132	15.5192	15.8456
C16orf74	2.56924	1.3186	3.12188	1.05896	1.3727	2.47588	2.94423	2.5459	1.95161	3.26708
C16orf78	0	0	0	0	0	0	0	0	0	0
C16orf82	0	0	0	0	0	0	0	0	0	0
C16orf86	0.913486	1.38606	1.23747	0.789875	0.827194	1.77354	3.40158	1.91212	1.77347	1.34312
C16orf87	8.77249	5.58597	8.03211	5.16628	11.3433	8.14661	7.1885	9.28975	7.25701	10.829
C16orf89	0.013026	0	0	0	0	0	0.0234191	0.00811684	0	0
C16orf90	0	0	0.023317	0.0142153	0	0	0	0	0.042375	0.0309086
C16orf91	6.58239	6.85301	7.57579	6.88522	5.99682	6.73639	11.0481	5.90866	7.75541	9.04237
C16orf92	0	0	0	0	0	0	0	0	0	0
C16orf95	1.17438	2.29923	1.72091	1.93691	0.604805	1.39696	2.56755	1.35516	1.96162	1.14735
C16orf96	0	0.00335556	0.0184576	0	0.0112438	0	0.0511857	0.0122819	0.0307485	0
C16orf97	0	0	0	0	0	0	0	0	0	0
C17orf100	1.85768	1.22566	1.83439	1.51864	1.29271	2.2427	1.88003	1.71157	1.49464	2.27012
C17orf102	0	0	0	0	0	0	0	0	0	0
C17orf105	0	0	0.025488	0	0	0	0	0	0	0
C17orf107	1.10646	0.984743	1.38837	1.37179	0.934288	0.916129	1.0198	1.46539	1.32683	0.865801
C17orf112	0	0	0	0	0	0	0	0	0	0
C17orf47	0.0529126	0.0108097	0.00991001	0.0302084	0.0181107	0.04489	0.00634198	0.059348	0.0180099	0.026273
C17orf49	41.2102	35.6699	38.3601	34.0706	35.9526	41.5347	58.1945	35.0648	32.1363	47.1228
C17orf50	0	0	0	0	0	0	0	0	0	0
C17orf51	4.18203	2.75634	3.27421	3.92406	2.98575	4.21169	1.89418	3.47102	3.95562	2.38554
C17orf53	1.18379	0.952574	1.03678	0.651528	0.776113	0.2374	0.178634	0.191045	0.246394	0.338298
C17orf58	3.74899	4.56	6.19668	3.93686	2.73128	13.558	14.0669	12.5717	9.27568	8.01795
C17orf62	17.2078	17.981	19.1447	18.1534	19.4171	20.0291	32.9182	20.928	21.1462	29.0085
C17orf64	0.0234469	0	0.0219569	0	0	0.0852509	0.0562058	0.0292206	0.0399032	0
C17orf67	0.72718	0.674226	0.738589	0.498186	0.445141	1.17962	0.844764	0.676199	0.590218	0.555494
C17orf74	0.0136418	0	0	0	0	0	0	0	0.0348246	0
C17orf75	1.92527	1.93902	2.18007	2.00204	2.16436	2.04171	2.62842	2.26777	2.25262	2.29847
C17orf77	0	0	0	0	0	0	0	0	0	0
C17orf78	0.00625946	0.00639384	0	0.0071472	0	0	0	0	0	0.00777012
C17orf80	4.88312	5.21486	4.89869	5.72361	4.81835	4.76059	4.27312	5.58268	6.32255	5.17926
C17orf82	0.316303	0.405746	0.544186	0.411557	0.24548	0.481417	1.93084	1.28342	0.73234	1.19618
C17orf97	0.667069	0.806417	1.11754	1.11107	1.6391	0.578538	1.51838	1.12116	1.24982	2.88682
C17orf98	0	0	0	0.0227043	0	0.0722976	0	0	0	0.0246832
C17orf99	0	0	0	0	0	0	0	0	0	0
C18orf21	6.88692	7.16963	7.53101	7.09738	7.62521	7.48008	10.8522	7.44483	7.01172	11.3623
C18orf25	7.84506	7.83808	8.12902	7.26466	7.40645	8.08409	5.58753	8.4145	8.03706	6.00266
C18orf32	1.40413	1.24401	1.67045	1.37423	1.19537	1.44997	2.37846	1.39277	1.40207	1.72521
C18orf54	1.91439	1.40796	2.06762	1.23139	1.41425	0.801755	0.364578	0.832382	0.666083	0.451519
C18orf63	0	0	0	0	0	0.0107721	0.00798977	0.0332302	0	0.00551655
C18orf65	0.590916	0.276882	0.507673	0.371406	0.459251	0.703033	0.467841	0.871552	0.650445	0.787364
C18orf8	6.53434	7.58148	9.02114	8.2418	8.6961	6.8702	8.82991	11.0365	9.36092	10.4729
C19orf12	7.97907	8.72024	9.75912	8.99461	8.53981	7.60591	9.89044	10.3023	9.49869	9.6031
C19orf18	0.0492	0.150769	0.0921468	0.0421333	0.199975	0.0894436	0.17691	0.337235	0.251194	0.167953
C19orf24	17.2653	17.9442	16.5331	19.0104	14.1496	17.115	28.3956	13.9319	17.1312	20.8389
C19orf25	5.8691	6.316	6.74291	6.8609	5.40187	4.91335	10.1066	7.09684	7.88799	9.10539
C19orf33	0	0	0	0	0	0	0	0	0	0
C19orf35	0.0832045	0.22366	0.405988	0.0300015	0.168625	0.0743043	0.309679	0.185557	0.08198	0.119593
C19orf38	0.0206694	0.190019	0.135491	0.0944034	0.0619031	0.0626269	0.371609	0.296231	0.131911	0.436183
C19orf43	99.1623	89.8565	87.4559	101.954	74.2752	103.394	164.611	99.5749	104.065	130.691
C19orf44	0.930031	0.842306	1.02607	0.993142	0.88281	0.848802	1.27718	1.10274	0.861876	1.00492
C19orf45	0.0804372	0	0.0125542	0.0229613	0	0.0406199	0.00803419	0.0417686	0.0798538	0.0748874
C19orf47	4.09595	4.90035	4.58775	4.20611	3.4453	2.84873	5.31362	5.0245	4.5788	4.25368
C19orf48	11.2284	9.59457	10.6372	6.89147	7.37228	6.61029	12.5029	7.62755	5.5971	8.52187
C19orf53	45.8961	56.5205	52.3606	52.9278	46.6808	50.0339	87.6218	49.4143	51.4619	63.5742
C19orf54	2.58367	3.16947	2.2319	2.30126	2.82649	3.08675	4.4834	2.76646	3.41953	3.94305
C19orf57	0.184789	0.157297	0.201886	0.070332	0.10165	0.111979	0.163476	0.175461	0.224631	0.10377
C19orf60	16.7024	19.5855	19.4859	18.6008	15.9748	17.3441	36.5982	19.7224	22.1611	28.3207
C19orf66	10.4433	9.30297	8.80216	7.76844	10.1163	10.7758	14.6173	12.105	9.57216	12.5071
C19orf67	0	0.0158896	0	0	0	0	0	0	0	0.0386197
C19orf68	3.67622	3.49562	3.7334	3.3416	3.68251	3.05269	4.13931	3.29147	3.72607	4.5284
C19orf70	17.4434	20.5026	18.5542	18.1474	16.0986	15.9543	32.8888	17.0215	17.4427	22.1133
C19orf71	7.73223	11.0849	10.822	9.67151	10.9938	8.5378	11.2177	13.6915	11.1467	11.3473
C19orf73	0.317667	0.247229	0.184154	0.172724	0.207104	0.183335	0.471404	0.18852	0.45052	0.375556
C19orf81	0.676741	0.135249	0.289314	0.722324	0.402838	1.1768	0.916927	0.293352	0.813711	0.767017
C19orf84	0.00853908	0	0	0	0.0146136	0	0	0.0638508	0.0435968	0
C1D	10.8912	10.4477	11.8067	11.772	10.3999	11.3173	13.7725	14.1957	12.3207	14.106
C1GALT1	2.89706	3.3978	3.92077	3.05458	2.98682	2.50765	2.23346	3.59696	3.29561	2.20566
C1GALT1C1	37.546	31.1559	18.609	36.085	33.0759	28.5633	35.5265	20.113	23.078	28.1181
C1GALT1C1L	0.894589	1.41491	1.59441	0.779826	0.403323	0.816077	1.55647	1.04295	0.720303	0.955259
C1orf100	0.0231574	0.0473092	0.0433716	0	0	0	0	0	0	0
C1orf101	0.0582569	0.0929807	0.0920611	0.0498893	0.118393	0.0794315	0.0872818	0.181506	0.0867516	0.126554
C1orf105	0	0	0	0	0	0	0	0.0299699	0	0
C1orf106	0	0.0137744	0.0934469	0	0.0184622	0	0.0420231	0.0268889	0.00458987	0
C1orf109	4.72599	5.95417	6.08424	6.21542	5.97389	5.57561	5.95468	5.80035	6.95936	6.65694
C1orf112	4.70893	3.12678	3.93671	2.77285	2.99912	1.5458	1.30247	1.93921	1.6323	1.3806
C1orf115	10.5767	8.91221	9.18819	18.9128	6.12104	3.01993	4.33912	4.85621	9.89255	4.44692
C1orf116	0.0312105	0.0658865	0.126651	0.0190063	0.0213652	0.070609	0.209486	0.378588	0.13633	0.121394
C1orf122	31.5162	31.2563	29.5639	31.2439	25.8989	22.966	62.1568	31.1998	31.9123	43.6528
C1orf123	21.936	24.5162	24.2576	22.2572	21.5827	17.8855	31.0088	21.7058	21.205	24.1836
C1orf127	0	0	0	0	0	0	0	0	0	0
C1orf131	4.93701	3.74441	4.25808	5.04052	4.44478	3.63926	5.87065	4.68502	5.29609	5.98328
C1orf137	0	0	0	0	0	0	0	0	0	0
C1orf141	0	0	0	0	0	0.00622838	0	0	0	0
C1orf146	0	0	0	0	0	0	0	0	0	0
C1orf158	0	0	0	0	0	0	0	0	0	0
C1orf159	2.62168	2.83099	2.38055	2.58189	2.35952	2.07099	3.51824	2.22874	2.38622	2.77786
C1orf162	0.0115668	0.0118151	0.0649905	0	0.0395904	0.0140187	0.194092	0.302717	0.0098425	0.0861501
C1orf167	0	0	0	0.00550114	0	0	0.00577457	0	0	0
C1orf168	0	0	0	0	0	0.00788448	0	0	0.0110714	0
C1orf174	9.78182	8.11492	8.73003	8.81651	8.50315	7.31132	8.15356	7.07188	7.21418	6.95179
C1orf185	0.024708	0.0126192	0.0231379	0	0	0	0	0.0153962	0.0210247	0.0613421
C1orf186	0	0	0	0	0	0	0	0.0168479	0	0
C1orf189	0	0.0325669	0.0597127	0.0364041	0.0272815	0.057961	0	0	0.0678241	0
C1orf194	0	0.0157266	0	0	0	0	0	0.0383746	0.0131009	0.0764469
C1orf195	0.025932	0	0	0	0	0	0	0	0	0
C1orf198	114.976	121.835	107.837	128.385	152.239	114.915	78.7573	109.124	98.4304	89.1176
C1orf204	0.1395	0.170075	0.0842806	0.133593	0.057759	0.125439	0.151021	0.0672974	0.122533	0.0726184
C1orf21	1.22066	0.210785	0.537802	0.645774	0.497961	2.09736	1.30471	1.49675	2.48431	1.6169
C1orf210	0	0	0	0	0.0133477	0	0	0.0388798	0.0132734	0
C1orf216	6.09523	8.21656	7.90626	8.30431	6.38413	6.85727	10.8412	9.25021	10.272	9.35187
C1orf226	0.427275	0.598429	0.610495	0.684027	1.03654	1.89521	2.59757	3.02476	4.71904	4.36344
C1orf228	0.0133585	0	0.0250191	0.015253	0.0457228	0.0161901	0.104073	0.016648	0.0909366	0.082912
C1orf229	0.194387	0.15783	0.210039	0.210573	0.18766	0.163102	0.370391	0.298159	0.254475	0.253675
C1orf234	0	0	0	0	0	0	0	0	0	0
C1orf27	4.14609	3.94777	4.11584	3.53301	3.36975	3.40915	4.50934	4.94065	4.12142	3.95733
C1orf35	7.39289	6.70809	7.83634	6.33104	6.60194	7.64458	11.7172	8.60569	6.22389	9.67501
C1orf43	70.8922	81.7588	81.1747	80.6048	67.1832	71.0481	89.6082	78.3928	70.8871	71.5397
C1orf50	3.79216	6.388	6.79083	5.24155	5.42716	5.6442	10.1935	7.25478	5.85928	7.61161
C1orf52	4.7342	4.92037	5.0856	5.29145	5.54985	6.61948	7.49687	6.01601	5.94146	8.34217
C1orf53	2.5541	4.0228	1.62024	3.0104	3.10202	1.31808	4.02905	1.00625	1.85085	2.61822
C1orf54	2.77099	6.94558	7.16592	4.11318	4.83342	2.71253	17.1683	8.87244	5.76782	11.4835
C1orf56	4.50333	3.84246	3.494	4.12059	2.49264	3.63243	5.00354	3.79233	4.16381	4.00518
C1orf61	0	0	0	0	0	0	0	0	0.0679203	0
C1orf64	0	0	0	0	0	0	0.0291033	0	0	0
C1orf68	0	0	0	0	0	0.0600888	0	0	0	0
C1orf74	1.04547	0.975573	0.844446	0.796714	0.696242	0.766995	0.55847	0.644238	0.631218	0.59566
C1orf87	0	0.0113374	0	0	0	0	0.0199547	0.0276645	0.0188891	0.0137778
C1orf94	0.175099	0.228045	0.0327944	0.119959	0.0898983	0.169772	0.110182	0.0109109	0.0111747	0
C1QA	0	0	0	0	0	0	0	0	0	0
C1QB	0	0	0	0	0	0	0	0	0	0
C1QBP	59.6111	56.7887	54.3367	56.6622	53.2858	47.1131	65.7652	46.4073	51.6881	56.7716
C1QC	0	0	0	0	0	0	0	0	0	0
C1QL1	1.30552	0.958011	0.920431	0.573996	0.5393	0.445578	0.61152	0.504932	0.319225	0.465689
C1QL2	0	0	0	0	0	0	0	0	0	0
C1QL3	0.0902888	0.0922273	0.0507306	0.170105	0.100437	0.0656566	0.05952	0.106896	0.199756	0.100871
C1QL4	0.043601	0.0668056	0.045934	0	0.00932722	0	0.065324	0.0407532	0	0
C1QTNF1	70.7744	93.6927	36.5111	62.3766	67.2763	104.554	119.549	48.0342	73.0042	90.5623
C1QTNF2	1.195	0.958408	0.42402	0.815492	0.363485	0.0339448	0.145468	0.0930794	0.285992	0.173837
C1QTNF3	0.139281	0.061857	0.147442	0.0829744	0.0906813	0.0477057	0.0907277	0.154711	0.0438001	0.0864475
C1QTNF4	0.0795934	0.73985	0.544108	0.372615	0.320104	0.221869	1.40236	0.43645	0.548598	0.997905
C1QTNF5	0	0	0	0	0	0	0	0	0	0
C1QTNF6	17.9169	19.5194	25.7877	15.5676	30.0329	11.7196	21.0279	19.0151	14.6114	23.7148
C1QTNF7	6.35155	10.4821	24.6383	2.81072	10.7421	1.65744	5.28163	14.2815	2.28429	6.04851
C1QTNF8	0	0	0	0	0	0	0	0	0	0
C1QTNF9	0	0.0123482	0.0169806	0.0276061	0	0.0439532	0	0	0	0.0150061
C1QTNF9B	0.0650013	0.132794	0.173916	0.14844	0.0556209	0.0112542	0.089039	0.0115725	0.0948194	0.0806887
C1QTNF9B-AS1	0.982421	1.91848	1.06881	0.841314	0.741748	0.192608	0.709968	0.414115	0.356516	0.430419
C1R	96.1699	34.9856	35.4457	64.0832	101.964	198.577	142.615	102.91	124.861	204.868
C1RL	16.6957	18.0982	13.0277	17.6119	26.257	29.5793	28.243	22.203	21.3138	29.484
C1S	192.783	75.0114	87.4128	126.217	166.018	401.949	218.194	205.612	216.825	309.244
C2	1.04615	2.35193	1.66857	0.741804	4.03854	2.68635	6.57293	4.51853	1.88202	9.32169
C20orf141	0.117234	0.0684294	0.0941008	0.114738	0.0716544	0.162383	0.702573	0.354822	0.270771	0.228687
C20orf144	0.41464	0.262192	0.22188	0.473445	0.456175	0.622182	0.449647	0.295282	0.453636	0.710788
C20orf173	0	0	0	0	0	0	0	0	0	0
C20orf194	6.36436	6.41114	5.89126	6.54902	7.98836	5.05608	4.76395	6.50847	7.08311	6.70325
C20orf196	0.745072	0.769079	1.03557	1.42387	0.885859	0.332687	1.42884	1.21199	0.867581	0.973566
C20orf197	0.00874136	0	0.0409293	0	0.0299196	0	0.0104772	0.0653634	0.0632252	0.075957
C20orf202	0.014033	0.0286687	0.0591357	0.00801163	0.00600396	0.0170077	0.00840985	0.052466	0	0.0348396
[truncated: 17,226 more rows]

## Sheet: HOXA10 RNAI 02
GeneID	RNAiNC01	RNAiNC02	RNAiNC03	RNAiNC04	RNAiNC05	siHOX201	siHOX202	siHOX203	siHOX204	siHOX205
2021-03-01	0.154188	0.11642	0.250431	0.158448	0.115584	0.0618547	0.0970139	0.135872	0.0810133	0.0532122
2021-03-02	11.2117	16.1672	15.3822	14.7903	13.1641	17.2835	20.3772	19.1079	17.7635	15.8952
2021-03-03	1.82918	0.809026	1.12493	0.993978	1.22414	0.612815	0.408455	0.627019	0.434425	1.09812
2021-03-04	13.4208	9.83688	9.18489	13.3036	19.3396	6.3133	5.5107	4.8838	4.13281	13.5259
2021-03-05	14.4841	12.2231	11.1381	12.3717	15.36	11.366	10.4213	10.8619	11.2024	14.6631
2021-03-06	14.4832	13.3237	14.1539	13.0018	14.0206	13.5264	13.1212	14.9779	15.4973	13.849
2021-03-07	32.3274	29.2256	27.9668	29.7539	32.7499	25.1909	23.851	25.4218	27.8424	31.1568
2021-03-08	8.15212	7.6751	8.25629	7.17007	6.99065	7.66519	6.90205	6.91036	7.21193	6.48259
2021-03-09	6.15921	5.52249	5.29718	5.97436	4.74054	5.17987	4.17887	4.6916	5.70217	4.63087
2021-03-10	0.123145	0.0940568	0.0725731	0.125482	0.0701578	0.0799567	0.099739	0.156969	0.0898644	0.0717755
2021-03-11	0	0	0	0	0	0	0	0	0	0
2021-12-01	0	0.0527932	0.0340689	0.0418046	0.0301905	0.0179516	0.0103008	0	0	0.0115825
A1BG	8.56711	7.95822	5.9731	9.33568	7.34264	11.1397	9.1065	6.71182	9.04644	8.70529
A1CF	0	0.00140939	0	0	0	0	0	0	0	0.00618424
A2M	8.41164	23.5653	16.234	24.9499	11.4039	15.5092	50.9424	43.9975	37.6713	13.3253
A2ML1	0.00325204	0	0.00470422	0	0	0.00495748	0	0	0.00512604	0.00959581
A3GALT2	0.0288011	0	0	0.0127804	0.0123064	0	0	0.0535796	0	0
A4GALT	6.08456	9.00659	8.46457	7.89328	4.4912	6.15228	13.0601	9.8024	10.0984	5.51956
A4GNT	0.0332733	0.0149168	0	0.014765	0.0142173	0.0634031	0.0291051	0.0154748	0.0131118	0
AAAS	28.3924	21.8448	21.3995	25.0154	26.3829	19.1353	13.3547	13.9176	16.9742	22.8853
AACS	10.707	11.3738	11.9375	11.6828	10.6418	14.8593	14.4094	13.3341	13.2234	12.0732
AADAC	0.0733836	0.0657975	0.0530762	0.0732687	0.188136	0.0139834	0.0160477	0	0.00722944	0
AADACL2	0	0	0	0	0	0	0	0	0	0
AADACL3	0	0	0	0	0	0	0	0	0	0
AADACL4	0	0.109025	0	0	0.0319731	0.042776	0	0	0	0
AADAT	4.00122	2.37361	1.74905	3.69455	4.00651	3.01896	1.71464	1.2406	2.5748	3.27956
AAED1	6.8187	8.94967	7.98476	6.06225	7.28645	6.40723	8.21566	8.52381	5.36452	6.05609
AAGAB	15.6499	15.2299	14.8752	16.1423	15.626	12.8103	12.6333	11.0085	12.3594	13.6047
AAK1	10.1428	9.45397	8.18983	7.81881	9.63285	9.35417	9.23885	7.50909	6.61194	7.77734
AAMDC	19.0567	23.5295	16.0966	14.7337	23.3501	22.5089	26.3637	19.4859	17.5577	30.9734
AAMP	42.9261	43.4725	46.0189	46.8297	41.4133	32.0514	34.0847	31.8889	34.4706	36.3901
AANAT	0.0601296	0.0449281	0.0144967	0	0.0171285	0.0152771	0.0350647	0.0466087	0.0157966	0.0394277
AAR2	16.4035	15.407	15.0331	16.5795	16.1515	14.7906	13.961	13.4055	14.4225	16.6582
AARD	0.296945	0.125728	0.0894881	0.285499	0.0634405	0.446382	0.0577213	0.0306897	0.292537	0.0567905
AARS	33.424	32.3072	39.1439	33.6282	40.3773	50.8683	48.6781	69.9778	55.747	53.76
AARS2	2.88043	2.40035	2.81416	2.83251	3.1829	2.96098	2.79984	2.55319	3.2656	3.85119
AARSD1	0	0	0	0	0	0	0.0188948	0	0	0
AASDH	3.56775	3.1163	2.32335	3.70772	4.00896	2.62237	2.6333	2.20015	3.83557	3.53933
AASDHPPT	24.3298	24.0215	24.714	26.3179	26.2305	12.8889	13.1025	13.406	15.2101	16.8396
AASS	10.2929	6.08358	5.57344	6.92357	9.03625	10.1022	5.53116	5.67164	5.75481	6.51061
AATF	24.7502	18.2616	19.2448	23.0222	21.4332	13.9192	13.6627	13.0629	12.4836	18.0495
AATK	0.0169949	0.0711109	0.0327785	0.0100553	0.0387292	0.0885169	0.0445978	0.0263468	0.0156265	0.00557188
ABAT	1.09413	0.789476	0.603431	0.555975	1.06577	0.96378	0.787874	0.547797	0.525577	0.775168
ABCA1	5.6652	6.33718	8.26697	5.10378	10.1034	9.76297	10.4459	14.7963	15.7835	13.9848
ABCA10	0.0162885	0.00417275	0.0319769	0.0392376	0.0119312	0.0017736	0.00610628	0.00216443	0.0146713	0.0160208
ABCA12	0.0565749	0.0230575	0.0285193	0.0289088	0.0586032	0.0365883	0.0164959	0.0255147	0.025672	0.0640763
ABCA13	0.0154313	0.00768671	0.00248022	0.00836931	0.0227114	0.00784127	0	0.000797426	0.00405394	0.00674566
ABCA2	7.4906	6.76487	8.01809	5.99497	7.68032	12.8765	11.0537	11.9729	12.1476	10.3401
ABCA3	0.976482	0.783795	0.402199	0.665268	0.271824	1.32242	1.09153	0.471731	0.811664	0.308477
ABCA4	0.0623375	0.135226	0.370876	0.28733	0.0927967	0.145608	0.284955	0.413371	0.584803	0.0909808
ABCA5	0.461583	0.33655	0.21156	0.393147	0.388678	0.389196	0.394885	0.322404	0.481049	0.480606
ABCA6	2.06122	1.67854	0.770559	2.37245	0.637078	1.04951	0.91732	0.209581	1.31758	1.61422
ABCA7	1.43018	1.32883	2.38758	1.68535	1.33851	2.23454	1.41921	2.56416	2.57273	1.48743
ABCA8	0.0704869	0.216686	0.158406	0.424493	0.367873	0.0402944	0.158546	0.0749308	0.337283	0.680906
ABCA9	0.26887	0.274617	0.0862415	0.466868	0.259741	0.179987	0.202467	0.0369704	0.444076	0.409326
ABCB1	0.637252	1.58809	0.625837	1.4139	0.379071	0.519053	0.784216	0.595655	1.56825	0.264231
ABCB10	7.15008	5.84587	6.36485	7.25413	8.10463	3.63615	3.12385	4.36633	3.81096	4.9476
ABCB11	0	0	0	0	0	0	0	0	0	0
ABCB4	1.23046	2.88597	0.632194	1.73792	0.987406	1.7871	2.56938	1.81101	2.15239	1.12169
ABCB5	0	0	0	0	0.00732582	0.019602	0	0	0	0
ABCB6	7.08276	6.37246	8.00364	7.64189	6.14871	8.69498	7.08788	6.65171	8.60207	5.93894
ABCB7	7.81148	7.65824	8.13729	7.84039	8.70475	6.9524	6.92186	6.9711	8.66897	8.45378
ABCB8	7.20255	7.23615	7.88242	6.86974	7.58376	7.12778	6.52438	6.21698	7.05968	7.44644
ABCB9	4.5203	4.75863	4.3592	4.8124	4.46166	4.14035	4.02539	3.78059	4.82572	3.98348
ABCC1	16.7674	21.737	22.8424	17.5142	18.1189	18.3416	23.4364	25.1722	24.0063	20.4387
ABCC10	6.91443	7.48971	8.25355	6.18565	7.99222	8.04745	7.42146	7.5071	7.3455	7.55423
ABCC11	0.0222582	0.00570207	0.00229982	0.0282201	0.00543467	0.0193891	0.0222513	0	0.0200483	0.00312749
ABCC12	0	0.0102236	0.0123704	0	0	0	0	0	0	0
ABCC2	0.0405759	0.0800389	0.107607	0.0864264	0.0670388	0.047422	0.0236619	0.06542	0.0383747	0.0851395
ABCC3	17.1425	22.7577	16.6867	26.1414	14.5389	22.3268	32.9174	22.6841	23.9816	13.6308
ABCC4	21.2474	36.6587	47.1331	32.7711	24.2551	18.6666	23.6872	31.2146	24.3939	23.9817
ABCC5	6.55809	6.5758	8.52819	6.56553	6.64942	4.79665	4.5412	4.81713	5.5536	6.04836
ABCC6	0.408935	0.552255	0.573284	0.421176	0.258864	0.631085	0.658004	0.596394	0.775889	0.263178
ABCC8	0	0	0	0	0	0	0	0	0	0
ABCC9	4.41862	3.91305	2.94662	1.56136	5.15357	4.21119	2.98062	1.83887	2.13877	4.0316
ABCD1	5.02585	6.25113	6.05453	4.95999	6.06794	12.05	11.9965	12.0537	13.1188	11.1797
ABCD2	0.011033	0.0321503	0.0159596	0.0367189	0.00942852	0.00630707	0.0265398	0.0359187	0.0869536	0.0434066
ABCD3	31.8674	32.0309	29.2828	32.84	29.3039	33.8625	32.345	32.2666	36.807	30.1426
ABCD4	7.75086	6.42242	6.61511	5.49149	6.63966	6.15675	5.36758	5.8293	5.95419	5.96202
ABCE1	35.1974	29.4482	32.082	34.2903	36.7534	21.4746	19.1312	20.3829	21.6897	30.213
ABCF1	49.8813	45.4498	44.6843	49.1508	42.6718	34.9418	33.2615	30.7523	33.056	36.6389
ABCF2	31.2878	26.5667	27.7813	28.8374	28.6733	20.0279	18.2952	18.0168	18.2886	23.8129
ABCF3	18.4892	16.054	17.6355	16.5107	15.771	21.8898	18.2272	18.9615	21.1535	21.8416
ABCG1	0.805605	0.581383	0.621752	0.466475	0.314841	2.12293	1.54687	2.40339	3.01973	0.811693
ABCG2	0.497375	0.637083	0.690106	1.38431	0.425045	0.247578	0.1687	0.399696	0.330661	0.386036
ABCG4	0.15428	0.301491	0.157365	0.252781	0.10818	0.159807	0.335652	0.0699131	0.202653	0.147854
ABCG5	0.00537655	0.00964149	0.0038887	0	0.00918936	0.00409806	0.0235151	0	0	0
ABCG8	0	0	0	0	0	0	0	0	0	0
ABHD1	0.0815035	0.0913475	0.0442118	0.162752	0.0522383	0.0310614	0.00891168	0.0473823	0.0802938	0.0701437
ABHD10	10.9375	9.0894	9.85783	10.5348	12.277	9.75442	9.05284	9.43435	10.3074	13.0616
ABHD11	6.53859	6.60442	5.85379	6.49296	6.82282	4.84703	4.21115	4.22771	4.58763	6.95073
ABHD12	45.2366	40.4092	41.6178	33.6917	33.9535	59.2483	41.6728	45.4534	40.0031	39.2441
ABHD12B	0.0463846	0.0582254	0.0268389	0.0493995	0.0634228	0.0707097	0.0811479	0.0776617	0.0731139	0.100369
ABHD13	5.79045	4.87796	6.00678	5.79495	5.003	2.93742	2.54469	2.60258	3.47964	2.7438
ABHD14A	5.46458	4.4109	3.82735	6.19499	4.27222	6.89126	5.16382	5.16953	5.93099	4.00166
ABHD14A-ACY1	0	0	0	0	0	0	0	0	0	0
ABHD14B	9.32306	9.37899	9.51685	11.7364	11.1259	12.7658	12.8805	11.5504	16.337	11.5371
ABHD15	3.19589	3.31301	3.80605	2.34678	3.09778	4.25789	4.66051	4.69525	3.19849	3.99166
ABHD16A	14.7459	14.7751	15.2485	14.1979	13.0004	16.5223	15.2866	15.3476	15.6739	14.9488
ABHD16B	1.28571	1.85935	2.09381	1.56804	1.39646	1.1254	2.00985	2.15266	2.41885	2.37415
ABHD17A	35.5718	38.1285	42.3538	41.4554	34.4444	40.3411	41.1497	38.6608	41.7694	40.4739
ABHD17B	9.57689	9.52797	9.94082	8.59867	8.81047	6.35283	6.01939	7.16344	7.3471	7.33036
ABHD17C	42.1353	47.7254	53.4965	61.9538	24.48	20.8016	23.7195	30.2511	33.4933	21.1512
ABHD18	1.35576	1.37612	1.38424	1.33641	1.69179	1.37048	1.31488	1.14355	1.16188	1.27393
ABHD2	18.4221	21.7959	21.6428	21.435	22.827	12.2405	11.0545	12.2229	13.8835	15.8585
ABHD3	3.45096	4.23563	3.68295	4.03598	3.49306	0.818333	1.44895	1.13419	1.14231	1.25964
ABHD4	17.3681	13.272	20.4225	16.4772	13.3622	16.8363	15.2951	22.1301	19.158	11.7696
ABHD5	12.42	8.18983	9.96236	11.9948	10.4657	7.3921	6.44434	8.28117	10.0662	8.8351
ABHD6	6.19717	5.74461	7.42125	7.07974	4.88109	5.28544	4.58202	6.2271	5.54072	4.71592
ABHD8	7.70422	7.97587	8.22835	8.21372	6.38507	10.2133	7.99073	7.79561	10.4661	8.30557
ABI1	14.7732	14.7637	14.4928	13.9949	15.493	13.5687	14.6064	13.8573	14.4714	15.2119
ABI2	20.2831	19.4266	20.4078	23.816	23.2518	18.6489	18.0333	19.8311	22.1272	22.3391
ABI3	0	0.088059	0.0558122	0.0498072	0.0899245	0.010694	0.00613632	0	0	0
ABI3BP	0.210783	0.129933	0.140543	0.116918	0.585424	0.45688	0.193021	0.324729	0.223229	0.615479
ABL1	29.2038	24.481	29.9323	23.3029	23.3154	36.5869	28.9126	30.9028	39.5737	28.1473
ABL2	12.4654	12.0426	10.7598	11.4095	17.6028	9.75782	9.75882	8.03317	7.39353	14.1614
ABLIM1	6.98604	9.7975	8.01102	5.64136	8.93275	6.97715	7.76481	8.32719	6.06656	8.36356
ABLIM2	0	0.00393238	0.0126884	0.00778469	0.0112439	0	0.00383635	0.0122384	0.00691306	0
ABLIM3	22.6001	31.2089	17.4224	23.7527	37.7174	15.7661	17.8576	12.0158	18.452	33.8908
ABO	0	0	0	0	0	0	0	0	0	0
ABR	15.7471	19.3892	15.9465	13.702	15.7478	20.5065	24.4879	20.182	19.8724	19.4177
ABRA	0	0.0287774	0	0	0.00914265	0.0163089	0.0187165	0	0.00843172	0
ABRACL	14.3482	15.9288	11.8656	14.6371	19.9047	21.9391	23.6986	23.2545	16.7356	26.6301
ABT1	12.0509	11.0268	11.6622	11.6884	10.165	9.97886	8.8394	10.1259	10.5438	10.9377
ABTB1	7.61859	7.00429	7.84345	10.2247	6.2439	8.84359	8.2506	9.64462	11.4875	8.07094
ABTB2	2.93253	2.16331	2.05364	1.37597	1.11438	3.22456	1.81612	2.15201	2.20701	1.05799
ACAA1	13.7584	15.6147	15.6655	15.2379	13.4887	17.7453	19.3064	18.8742	18.1552	17.4307
ACAA2	17.2835	26.4997	23.1282	30.7052	16.71	12.1402	22.0013	19.5129	15.7768	15.149
ACACA	5.55599	5.83033	6.46031	5.08522	8.39761	14.3196	13.7182	14.9138	15.0126	13.0968
ACACB	0.527158	0.232761	0.422746	0.596475	0.529436	0.551117	0.391464	0.374795	0.948921	0.570188
ACAD10	2.23824	2.22804	2.33251	2.37599	2.58547	3.30142	3.54761	2.98962	3.85396	3.48238
ACAD11	3.34737	4.44629	3.69451	5.11798	6.34074	3.69448	4.21087	3.44116	5.74647	7.19187
ACAD8	6.75763	6.37668	6.98573	6.88719	6.03196	7.18351	7.1506	7.68461	8.51295	6.99502
ACAD9	16.7856	14.1014	13.7585	14.6382	15.4153	14.8044	12.3708	12.0214	13.8199	17.0275
ACADL	0	0.0053005	0	0	0.0101039	0	0.0310264	0	0	0
ACADM	13.1292	12.0799	9.64915	14.2833	11.0732	7.88277	8.16031	8.57101	9.99115	9.75548
ACADS	3.39263	3.22565	4.39157	4.49958	2.78252	2.76523	2.78174	3.28984	3.67875	2.51572
ACADSB	3.4635	2.92832	3.52877	3.71969	3.38297	4.08472	2.86994	3.40306	4.21178	3.66239
ACADVL	80.268	58.4367	76.33	92.4046	54.7623	57.4103	38.2402	46.6671	60.5396	50.9301
ACAN	0	0.00607862	0	0	0	0	0	0	0.00935036	0
ACAP1	0.205587	0.458202	0.199676	0.229375	0.331301	0.429807	0.457288	0.404314	0.416644	0.329311
ACAP2	15.7878	15.8396	16.95	15.7823	16.6226	10.5897	10.8877	12.0345	11.3271	11.5109
ACAP3	9.29602	8.21556	7.63059	6.93892	10.1981	11.9785	9.11536	8.23855	9.40514	10.6504
ACAT1	17.0676	16.0014	14.5423	14.646	19.1315	23.5656	19.239	21.7658	21.228	22.8934
ACAT2	18.9434	20.9873	23.7119	23.1298	27.3553	25.7567	31.1018	29.1471	22.9656	29.6963
ACBD3	28.3519	25.384	24.1405	24.3371	24.4443	30.2592	28.4293	28.5744	25.8069	26.1505
ACBD4	1.78971	1.94451	1.78176	1.64442	1.52944	2.57848	2.07507	2.21963	2.52787	1.60153
ACBD5	11.0648	10.5353	10.1077	11.1064	12.5026	9.69347	9.65565	8.32054	10.7975	13.8083
ACBD6	24.1488	28.2568	32.0772	29.9514	25.397	24.667	24.9991	27.4144	30.2692	30.2526
ACBD7	1.45132	1.37576	0.916903	1.75748	1.46067	0.723035	0.638578	0.357822	1.5917	1.17379
ACCS	1.57866	1.66986	1.19442	0.910365	1.2061	2.83351	3.38543	1.67819	1.57673	1.84609
ACCSL	0	0	0	0	0	0.00616961	0	0	0	0
ACD	6.82972	6.24629	5.91831	6.04858	6.48844	5.47995	4.11706	5.08088	4.72473	6.72457
ACE	0.676161	0.679432	3.23783	1.47609	0.727271	0.992248	0.989161	4.0339	2.17448	0.787358
ACE2	0	0	0.0151911	0	0	0	0	0	0.019864	0
ACER1	0	0.024281	0	0	0.0115712	0	0	0	0	0
ACER2	2.05583	1.47743	1.73724	1.33861	2.38369	0.708683	0.528645	0.46125	0.602507	0.944979
ACER3	7.07044	9.0675	7.9663	8.43836	6.34521	5.90213	8.68488	8.20874	9.18893	5.60872
ACHE	0.0632264	0.0623594	0.109752	0.033668	0.0972574	0.0771069	0.0774283	0.0117622	0.0398643	0.0186562
ACIN1	35.5086	32.0128	32.8173	35.5999	34.3083	30.54	23.6719	26.0726	30.0731	30.7693
ACKR1	0	0	0	0	0	0	0	0	0	0
ACKR2	0.0199078	0.0223122	0.0287974	0.0353362	0.0382787	0.0834565	0.117544	0.0555526	0.094139	0.0783226
ACKR3	2.66895	2.59403	6.14071	3.09607	0.915921	9.11964	5.00623	11.5332	9.14815	0.66833
ACKR4	6.02994	5.07446	2.56494	9.56597	9.44466	4.50814	2.28936	2.03907	4.68056	13.6177
ACLY	73.2351	81.3411	86.3142	59.7824	86.1648	106.667	110.488	112.77	81.2787	98.2904
ACMSD	0.345006	0.185604	0.424206	0.244953	0.196556	0.359388	0.291727	0.25673	0.280972	0.192291
ACO1	61.7247	65.9485	69.4836	82.1761	64.5866	64.1157	58.9765	62.0111	66.2956	63.6035
ACO2	15.6616	15.2617	15.0671	15.8982	17.3202	23.4406	20.6669	20.147	22.8651	24.4649
ACOD1	0	0	0	0	0	0	0	0	0	0
ACOT1	1.08443	1.29369	0.910631	2.70786	1.25659	1.00869	1.30229	1.24806	3.72289	1.34683
ACOT11	0.13609	0.127106	0.13124	0.135877	0.32467	0.0907631	0.124002	0.0580187	0.0849111	0.195204
ACOT12	0	0.0132819	0.0535699	0.0131467	0	0.0225816	0	0	0.0116747	0.0145698
ACOT13	4.83435	4.81932	4.93526	5.60067	4.29717	5.21681	5.63832	5.70554	5.06644	4.30498
ACOT2	9.25807	10.7067	9.12177	8.31205	8.43541	9.39827	8.97476	8.34965	8.09927	11.4191
ACOT4	0.361073	0.655586	0.385201	0.656924	0.555416	0.42658	1.13702	0.680111	0.789683	0.58598
ACOT6	0.0146731	0.0263124	0.0424504	0	0.0501571	0	0.0256699	0.0545935	0	0.014432
ACOT7	45.7821	47.5737	40.8138	41.5731	46.5785	37.6938	42.1494	30.2793	32.7743	43.9123
ACOT8	10.2657	10.5355	9.94532	9.99281	9.52539	12.2931	11.7858	10.4966	13.4348	10.827
ACOT9	20.8121	20.2235	16.0496	17.5302	23.6497	22.9694	22.3281	19.2294	16.2291	26.086
ACOX1	11.8232	12.5141	12.657	11.5399	12.7904	10.8864	10.9608	9.84828	11.2839	11.3919
ACOX2	2.25219	1.02399	1.97042	2.58204	1.61934	2.88863	1.1385	1.50145	3.4042	1.24879
ACOX3	5.94458	5.18587	5.91655	5.38168	6.31688	8.89993	8.47591	7.90816	8.45848	8.36218
ACOXL	0	0	0.00898023	0	0.0106106	0.0141956	0.0217215	0.0115491	0.00978549	0.0427424
ACP1	54.6038	51.0342	55.136	59.8252	53.751	41.1182	44.4135	46.8895	47.9048	48.4145
ACP2	31.7228	28.8269	37.7128	28.9635	24.3079	32.4801	25.6105	30.071	28.8212	24.8154
ACP5	2.86994	7.03469	3.82126	7.58331	3.79036	3.27415	6.3005	3.64026	7.40985	4.05088
ACP6	3.54843	3.04726	3.48764	4.0559	3.18955	3.0888	2.16857	3.30062	3.52662	3.0212
ACP7	0.0497359	0.0178377	0.0071945	0.0617966	0.0170012	0.00758183	0	0	0.00783962	0.0391349
ACPP	5.8992	4.93512	10.6433	9.83701	4.90719	2.5081	1.5812	5.21035	9.76355	3.45474
ACPT	0.131241	0.0392245	0.0158204	0.0679441	0.0560776	0.0416804	0.0382666	0.0406918	0.017239	0
ACR	0	0.019283	0	0	0.0367574	0	0.0658423	0.0500108	0.0084748	0.0423056
ACRBP	0.179656	0.0420218	0.0790937	0.0831881	0.066752	0.154796	0.0273304	0.0363281	0.116967	0.0768276
ACRV1	0.0828403	0.123794	0.00998599	0.306335	0.31857	0.157854	0	0	0.0544071	0.217277
ACSBG1	0.302165	0.146568	0.229295	0.342906	0.207425	0.366235	0.389968	0.502227	0.554367	0.389769
ACSBG2	0.0325924	0.0974104	0.0707193	0.0482094	0.0371369	0.00828075	0.0522674	0	0.0342492	0.0961704
ACSF2	3.08672	3.3297	2.02061	2.20729	3.13862	3.33433	3.308	2.25003	2.44346	3.27727
ACSF3	4.60394	4.73717	4.68199	4.47548	4.36356	4.5706	3.67283	3.4385	3.76152	4.02606
ACSL1	15.1912	17.706	20.4945	14.3953	16.5707	14.36	15.3373	17.768	15.4527	16.2374
ACSL3	23.8109	21.7909	27.115	21.1594	23.218	19.3922	16.8108	21.7314	17.8928	16.4136
ACSL4	30.6459	35.3909	40.8419	34.675	33.69	36.4613	36.64	38.3778	35.033	42.6471
ACSL5	1.56333	4.73081	3.3825	1.24161	1.59408	1.40824	4.00147	3.35861	1.1341	1.54201
ACSL6	0.00454754	0	0	0	0	0.00346618	0	0.00211498	0	0
ACSM1	0	0	0	0	0	0	0	0	0	0
ACSM2A	0	0	0	0	0	0	0	0	0	0
ACSM2B	0	0	0	0	0	0	0	0	0	0
ACSM3	0.1353	0.0642245	0.092102	0.120078	0.197241	0.0727954	0.034809	0.022209	0.257174	0.101764
ACSM4	0.0507117	0.0151565	0.0489044	0.090013	0.122788	0.0322108	0	0.0393086	0.0799345	0.00831307
ACSM5	0	0	0	0	0	0	0	0.00602064	0	0
ACSM6	0	0	0.0311005	0.00763245	0.0146987	0.0327749	0	0	0	0.0169173
ACSS1	2.91446	2.08498	1.75876	2.48437	1.05984	2.76497	1.55364	1.33075	2.24111	0.971497
ACSS2	9.16055	11.8213	10.6045	10.899	8.56217	12.6442	18.7334	14.5992	12.6649	10.0559
ACSS3	3.22727	2.5451	2.82225	6.46722	5.90139	2.58844	1.88627	2.6096	6.7287	5.36374
ACTA1	0.00986722	0	0	0	0	0.0300836	0	0	0	0.00970508
ACTA2	37.2992	176.042	91.9171	77.3777	205.539	113.504	837.425	400.076	231.138	294.423
ACTB	3896.95	4431.6	2735.31	3249.27	4416.21	6020.59	7216.67	4500.76	3868.65	5654.07
ACTBL2	0.17927	0.0614585	0.122033	0.0608329	0.0270353	0.17683	0.0830183	0.156942	0.211931	0.124464
ACTC1	0.0279237	0.132339	0.173112	0.187637	2.09312	0.17027	0.642046	0.437842	0.279808	2.60132
ACTG1	2974.33	2617	1722.21	2257.36	2815.99	2708.97	2543.54	1846.97	1886.14	2342.32
ACTG2	19.0222	121.319	37.4819	67.9827	33.6347	44.516	379.886	122.094	123.5	50.1592
ACTL10	0.188869	0.286582	0.373032	0.406157	0.329014	0.321136	0.298647	0.432441	0.395031	0.350096
ACTL6A	31.1767	24.9666	27.4085	32.4898	31.8784	20.3513	16.7397	19.4897	22.9783	29.1036
ACTL6B	0	0	0	0	0	0	0	0	0	0
ACTL7A	0	0	0	0	0	0	0	0	0	0
ACTL7B	0	0	0	0	0	0	0	0	0.0329843	0
ACTL8	0	0	0	0.00702546	0.0270595	0	0.0138488	0	0	0
ACTL9	0	0	0	0	0	0	0	0	0	0
ACTN1	341.689	386.293	344.484	356.866	415.464	357.341	422.971	345.683	303.899	397.638
ACTN2	0	0	0	0.0026238	0.0328442	0	0.0103442	0	0	0
ACTN3	0.0293364	0	0.0282909	0.0694292	0.0208918	0.0260872	0.0171076	0.0181918	0.0154138	0.0288543
ACTN4	211.547	255.846	221.689	220.597	298.117	224.475	257.374	215.288	177.371	258.044
ACTR10	27.9433	30.7016	27.5103	29.918	30.6487	30.334	29.6089	28.4777	29.4398	32.7412
ACTR1A	79.5043	82.3335	71.4144	71.5747	90.7727	71.6401	72.0205	61.3748	60.663	89.6161
ACTR1B	20.571	16.3502	17.8559	18.7373	21.3931	29.2105	24.4543	26.5017	27.535	29.2232
ACTR2	147.295	159.953	138.605	125.727	158.552	84.4883	92.8685	81.8165	73.4	94.8858
ACTR3	102.562	103.568	82.5966	96.0937	114.922	83.7499	89.6745	74.255	63.3101	101.549
ACTR3B	1.82752	1.52602	2.20971	1.98097	1.81808	2.06816	1.55587	1.81668	1.8856	1.68086
ACTR3C	0.223923	0.443817	0.44325	0.146433	0.443148	0.0808466	0.556687	0.427533	0.0928838	0.312977
ACTR5	2.43053	2.10468	2.32528	2.33113	2.79821	1.89334	1.64782	1.54773	1.6486	2.52503
ACTR6	5.80306	5.97479	5.07466	6.11553	5.80697	5.97194	5.93867	5.60905	5.82644	6.93036
ACTR8	9.02823	9.49625	8.89927	9.60134	11.5868	7.22486	7.24387	6.62304	8.71826	9.94593
ACTRT1	0	0	0	0	0	0	0	0	0	0
ACTRT2	0	0	0	0	0	0	0	0	0	0
ACTRT3	1.66788	2.19379	1.54113	1.72152	2.24789	1.28248	1.74174	1.31904	1.44769	2.0235
ACVR1	34.404	37.7619	40.5871	41.2057	32.7342	30.22	32.6226	35.0835	32.2239	30.4278
ACVR1B	6.62913	6.44755	6.7102	6.61839	5.62944	5.13598	5.13598	5.58092	5.74072	4.99513
ACVR1C	0.312646	0.0975048	0.0639057	0.0980202	0.106001	0.0802975	0.019322	0.0221271	0.0227656	0.0735347
ACVR2A	3.0382	2.2973	2.54984	3.01946	2.47194	1.69679	1.4084	1.49506	1.34841	1.46797
ACVR2B	1.28626	1.01508	1.24698	1.2887	1.19994	0.398874	0.319523	0.336158	0.576798	0.501973
ACVRL1	0.797166	1.06741	0.777222	1.07836	0.774272	1.02785	1.38846	1.20207	1.32573	0.942952
ACY1	0.112313	0.0587433	0.142158	0.107984	0.119975	0.242551	0.155552	0.052235	0.0958934	0.0736451
ACY3	0.101989	0.213374	0.122943	0.170973	0.0387367	0.0518248	0.128863	0.0316222	0.0714491	0.0445836
ACYP1	7.34422	6.41018	5.07682	7.0371	7.59068	5.51527	6.34839	4.71543	6.06135	9.07736
ACYP2	3.03268	5.26965	3.51432	4.62662	4.84281	5.84635	5.88645	5.29176	6.32427	6.62976
ADA	3.65584	5.85784	5.67319	4.01414	4.90103	3.30477	4.01673	3.68468	3.86757	4.01253
ADAD1	0	0	0	0	0	0	0	0	0	0
ADAD2	0	0	0	0	0	0	0	0	0	0
ADAL	3.11016	3.31462	2.60572	3.52154	1.99104	1.85598	2.7157	2.03331	2.58641	1.48054
ADAM10	46.8091	60.6262	65.4875	55.0026	50.7691	53.3543	67.5109	76.3004	66.0224	55.0858
ADAM11	0.143286	0.283836	0.183168	0.150824	0.168011	0.231127	0.180717	0.114682	0.162825	0.173706
ADAM12	18.7205	22.0783	14.6616	5.26652	24.6598	17.9045	28.5883	11.8153	5.95415	21.7304
ADAM15	14.9624	13.7445	15.8518	12.3209	15.3348	32.1282	27.9409	32.0565	32.8984	27.933
ADAM17	12.6066	14.0832	16.2902	14.6054	14.2533	11.4722	13.0716	14.707	14.5681	13.5801
ADAM18	0	0	0	0	0	0.00545877	0	0	0	0
ADAM19	35.5196	33.2254	47.9289	29.9215	57.1971	59.5986	67.6031	77.4116	47.4289	86.0659
ADAM2	0	0	0	0	0	0	0	0	0	0
ADAM20	0	0.00946192	0.0305302	0.00936561	0.0180364	0.016087	0.0184617	0.0196318	0.00831696	0.0103794
ADAM21	0.0663593	0.0396662	0.0159986	0.0687092	0.0708864	0.168599	0.169302	0.0720126	0.296364	0.0652688
ADAM22	0.231768	0.0876693	0.175489	0.578513	0.0696318	0.104889	0.0316772	0.0976859	0.572247	0.122884
ADAM23	0.6721	7.65583	6.16195	7.08222	6.22494	0.696269	7.71728	5.71893	6.80589	6.07985
ADAM28	0.0109286	0.0269468	0.0414978	0.0994158	0	0.0229072	0.0597472	0.0228722	0.161496	0.0349343
ADAM29	0	0	0	0	0	0	0	0	0	0
ADAM30	0	0	0	0	0	0	0	0	0	0
ADAM32	0.174685	0.12008	0.181094	0.191206	0.114449	0.0177529	0.127335	0.303307	0.243223	0.125997
ADAM33	3.17349	4.19242	3.12971	6.36336	0.562055	7.93871	8.84026	6.81973	17.8279	0.540844
ADAM7	0	0	0	0	0	0	0	0	0	0.00853087
ADAM8	0.649244	0.460676	0.824297	0.80005	0.878146	0.270571	0.216542	0.421429	0.316583	0.923407
ADAM9	154.865	189.577	176.072	151.993	163.42	141.212	174.922	189.127	171.265	159.652
ADAMDEC1	0	0	0	0	0	0	0	0	0	0
ADAMTS1	108.45	104.478	136.488	102.276	96.4359	115.44	93.5038	154.483	129.997	83.8227
ADAMTS10	1.93447	1.59322	1.12692	0.912799	1.58209	2.82219	3.05504	1.77903	2.17998	1.90269
ADAMTS12	3.36411	4.37649	6.12618	6.51914	5.98289	8.31255	16.122	20.4621	18.2256	9.99946
ADAMTS13	0.13788	0.14011	0.259285	0.198509	0.264462	0.270909	0.278738	0.353404	0.504698	0.256161
ADAMTS14	0.150973	0.0427471	0.0957843	0.148092	0.140335	0.757059	0.291922	0.359697	0.597015	0.135466
ADAMTS15	0.627988	0.698019	0.737614	0.230305	0.17741	0.187903	0.156624	0.444134	0.474481	0.107199
ADAMTS16	0.0118399	0.0530796	0.0342537	0.0367775	0.227657	0.058659	0.100977	0.0385456	0.067652	0.337714
ADAMTS17	0.713649	0.130884	0.673691	0.36809	0.0316815	0.796499	0.0141875	0.32544	0.27757	0.00227897
ADAMTS18	0	0	0.00720544	0	0	0	0	0	0	0
ADAMTS19	2.07157	2.09716	2.09681	1.86848	1.86171	4.2778	2.60729	3.18619	4.37445	4.24669
ADAMTS2	25.5115	20.5627	17.872	18.893	19.2825	39.7854	35.6312	25.644	30.9355	24.7126
ADAMTS20	0	0	0	0	0.00219596	0	0	0.00239019	0	0.00252742
ADAMTS3	0.903339	0.315361	0.27086	1.33169	0.454102	0.410806	0.0664013	0.120036	0.947265	0.405671
ADAMTS4	2.62266	2.35773	2.23883	2.934	4.16698	1.84383	1.79001	1.53432	2.63813	5.22362
ADAMTS5	25.6384	39.9614	26.8774	19.7422	50.0033	36.7213	42.2355	47.798	38.1729	53.0194
ADAMTS6	3.38724	2.90519	3.5546	2.81481	5.57062	2.37444	2.36892	2.11046	1.58491	3.40689
ADAMTS7	5.84255	7.73347	3.81282	4.01324	9.98126	11.9404	14.3261	6.62319	7.90362	13.0649
ADAMTS8	0.0403912	0.019754	0.0982644	0.0260706	0.00627589	0.0139939	0.0449671	0.0546479	0.0289394	0.00722317
ADAMTS9	0.186401	0.263414	0.5085	0.395594	0.0502123	0.518889	1.36643	1.78661	1.11777	0.081705
ADAMTSL1	0	0.00543239	0.00876418	0	0.056954	0	0	0	0	0.0893873
ADAMTSL2	0.0151211	0.0169475	0	0.0637448	0.0323054	0.0288137	0.0165336	0.0140651	0.017876	0.0148726
ADAMTSL3	0	0	0	0	0	0	0	0	0	0
ADAMTSL4	8.63365	6.84391	5.84449	3.73268	7.03735	8.55916	6.65045	5.21385	4.75864	5.00997
ADAMTSL5	2.52662	1.88169	0.909987	1.67034	2.00497	3.83984	2.74685	1.98086	2.92192	2.24674
ADAP1	0.31696	0.0988501	0.0299019	0.0122305	0.0294421	0.29411	0.210954	0.121776	0.108611	0.0745493
ADAP2	0.129368	0.565472	0.304096	0.416199	0.677148	0.213645	0.490367	0.29582	0.548025	1.02854
ADAR	45.0331	52.3019	51.6361	45.2135	50.152	44.1505	49.1086	46.7862	50.2073	46.1671
ADARB1	7.1099	1.98534	4.80912	5.7165	2.2067	3.15594	1.75493	3.25609	4.46363	1.72151
ADARB2	0	0	0	0	0	0	0	0	0	0
ADAT1	9.29935	8.01544	6.70013	8.77232	7.65129	6.98967	5.80171	5.07347	6.93512	7.35019
ADAT2	0.586931	0.495186	0.545127	0.590097	0.736635	0.364825	0.337218	0.364634	0.484766	0.575156
ADAT3	3.06148	2.85449	2.66849	3.29763	2.92933	2.26037	1.49539	1.40356	1.80103	2.30771
ADCK1	2.85376	3.14732	2.5788	3.32992	3.15326	3.77099	3.554	2.99511	3.59968	3.41853
ADCK2	2.97253	3.64305	4.17818	4.60148	5.20832	3.7049	5.00406	3.8257	5.39268	4.63988
ADCK5	2.89163	2.42693	2.35887	2.17906	2.686	3.27504	2.89812	2.81351	2.33725	2.96049
ADCY1	0.0726623	0.0483977	0.0510529	0.047905	0.0567731	0.0807023	0.0163439	0.0579325	0.0425412	0.0285873
ADCY10	0.00834976	0.0124777	0.00402609	0.00494026	0.00475701	0.0190928	0.00730377	0.00517777	0.0131613	0.0164251
ADCY2	0.24729	0.0120942	0	0.131682	0.121034	0.514056	0.00393294	0.0125466	0.171863	0.128247
ADCY3	6.06767	4.76769	5.02354	6.59798	6.44902	5.20146	3.68724	3.20566	6.35239	6.04757
ADCY4	0.540192	0.807249	0.478538	0.557464	0.47595	1.15223	1.09889	0.510258	0.933987	0.819627
ADCY5	0.0210041	0.0211869	0	0.0186411	0.0403867	0.0480286	0.0321525	0.0195373	0.0103462	0.0129119
ADCY6	7.9115	8.9531	9.54449	7.85278	8.67148	11.9335	14.4638	12.3803	13.5741	11.1178
ADCY7	7.2049	9.286	7.14503	7.17633	7.79345	7.86551	8.62643	6.59457	8.33059	7.12651
ADCY8	0.0502913	0.0128835	0.0701503	0.255048	0.0613969	0.00273804	0.0219956	0.190458	0.0651161	0.113063
ADCY9	4.60046	5.37619	4.67046	3.53467	3.39378	12.3433	12.7329	12.1229	8.84722	5.94064
ADCYAP1	0.187404	0.0245898	0.00661188	0.263678	0.0898408	0.411103	0.00399823	0.0935356	0.288191	0.161846
ADCYAP1R1	0	0.00608049	0	0	0.00193178	0	0	0	0	0
ADD1	81.2404	96.3428	87.3427	82.5513	101.039	84.2368	89.2791	85.859	88.1349	105.855
ADD2	0	0.00679118	0	0	0	0.00577311	0	0	0	0
ADD3	14.5186	14.5199	11.862	13.8784	13.0932	13.7877	12.6357	11.5498	14.5085	12.6977
ADGB	0	0	0	0	0	0.00849051	0	0	0	0
ADGRA1	0	0	0	0	0	0	0	0	0	0
ADGRA2	25.1519	28.6308	30.2311	24.0752	21.8781	54.7236	61.2344	58.4704	55.6106	27.7235
ADGRA3	19.5155	19.7771	21.2308	25.1296	22.0832	11.4918	8.25038	11.2186	17.5924	21.4061
ADGRB1	0.00532987	0	0	0	0.00455479	0.00406248	0	0	0	0
ADGRB2	6.225	5.54473	5.14273	6.01941	5.06286	9.12084	7.01802	6.28593	9.1036	5.42657
ADGRB3	0.0209072	0.0281189	0.00756079	0.0208745	0.0848675	0.00398393	0.0274322	0	0.0659101	0.061691
ADGRD1	0.138161	0.410499	0.307621	0.312554	0.0231508	0.699987	1.53792	1.42624	0.527361	0.0293098
ADGRE1	0	0	0	0	0	0	0	0	0	0
ADGRE2	0.897414	0.918987	1.27252	1.47553	0.847637	0.302408	0.181788	0.230653	0.539763	0.527278
ADGRE3	0	0	0	0	0	0	0	0	0	0
ADGRE5	57.1944	56.6955	55.6861	61.7775	51.7294	54.729	43.8403	44.009	54.0078	61.5227
ADGRF1	0	0.00764844	0	0	0	0	0	0	0	0
ADGRF2	0	0	0	0	0.00491199	0	0	0	0.00906007	0
ADGRF3	0.021755	0.0845262	0.0472042	0.109409	0.0526754	0.0193455	0.0602607	0.0438441	0.0342913	0.0784575
ADGRF4	0.202644	0.346489	0.224963	0.0878318	0.140956	0.0431044	0.103057	0.0526026	0.0334275	0.217855
ADGRF5	0	0	0	0	0	0	0	0	0.00401261	0
ADGRG1	4.00698	3.61932	3.82489	5.29483	4.48447	2.01541	2.02786	3.15189	3.19303	4.25074
ADGRG2	0.0400069	0.0441491	0.0155808	0.0218498	0.034189	0.0234566	0.00269193	0.0143127	0.00970167	0.0302688
ADGRG3	0	0	0	0	0	0	0	0	0	0
ADGRG4	0	0	0	0	0	0	0	0.00275964	0	0
ADGRG5	0	0.0305495	0.0154019	0	0	0	0	0.00792308	0.0067132	0
ADGRG6	9.4872	7.11393	12.2604	6.16369	8.23351	6.88767	4.48105	7.62446	4.18051	7.16079
ADGRG7	0	0	0	0.00958533	0	0	0	0	0	0
ADGRL1	1.68148	1.13243	0.758748	1.86039	1.26375	2.2629	1.12775	0.968809	3.12817	1.34376
ADGRL2	2.17406	0.276281	0.189258	1.22627	1.15988	4.60966	0.337987	0.304814	2.32055	1.56346
ADGRL3	0.118589	0.00729713	0.016818	0.0103184	0.0129163	0.716028	0.0508495	0.105981	0.110873	0.0251577
ADGRL4	6.73289	0.0875967	3.03841	2.70953	2.30986	3.49675	0.0818968	1.93485	1.93775	2.44231
ADGRV1	0.003048	0	0	0	0	0.00116161	0	0	0	0.00149896
ADH1A	0.058927	0.0440295	0.0497236	0.0784463	0.0503577	0.074858	0.223362	0.200977	0.317353	0.0579587
ADH1B	0.0214047	0.163131	0.433478	0.265952	0.0274379	0.0938104	0.201275	0.293671	0.830826	0.0842117
ADH1C	0.0586589	0.398219	0.175766	0.0818079	0.0572898	0.178842	0.175922	0.163687	0.310405	0.0906635
ADH4	0	0	0.0202953	0.0062259	0	0.032082	0	0.0130504	0.0884608	0
ADH5	78.0639	99.5694	91.6286	91.0425	77.6348	120.95	142.925	141.112	158.112	101.067
ADH6	0.105127	0.213654	0.0709661	0.0684197	0.0479141	0.117522	0.318785	0.260761	0.259606	0.130972
ADH7	0	0	0	0	0	0	0.0117361	0.00623997	0.12689	0
ADHFE1	0.380927	0.278815	0.230531	0.193184	0.378679	0.811784	0.571212	0.513409	0.643325	0.474069
ADI1	32.9817	28.2339	27.973	34.4235	26.8354	28.5334	25.0223	22.7001	28.3731	28.3883
ADIG	0	0	0	0	0	0	0	0	0	0
ADIPOQ	0	0	0	0	0	0	0	0	0	0
ADIPOR1	67.0627	61.1791	64.3658	64.455	55.3163	47.9188	43.5907	42.8655	44.0422	45.5755
ADIPOR2	20.5687	19.7483	23.605	22.3171	20.9178	26.5269	26.7703	30.1051	30.3249	26.6771
ADIRF	24.9475	2.12285	3.13943	21.0124	9.53574	13.0333	1.38067	1.71287	11.0749	7.67608
ADK	43.152	42.979	40.6907	39.5525	49.7474	26.3213	27.2609	29.0602	28.0439	42.8699
ADM	268.127	197.817	207.458	143.687	149.941	177.901	120.864	109.831	83.5005	98.2655
ADM2	0.55171	0.665029	1.01741	0.833363	0.789961	3.41707	3.93108	6.02564	3.36911	1.39434
ADM5	0.369689	0.206388	0.176575	0.303336	0.19671	0.0850659	0.0915219	0.0389289	0.175916	0.0754671
ADNP	23.3576	21.0061	20.1924	24.2896	22.7324	17.1679	14.2133	14.7865	19.3064	19.7631
ADNP2	7.31393	7.53355	7.75002	8.20183	8.18032	6.11243	6.16332	6.09614	6.78571	6.72581
ADO	14.1621	10.6302	12.0828	14.3558	12.3426	6.48273	5.56076	6.524	6.68133	8.13196
ADORA1	5.02808	7.25046	3.78288	9.15943	6.11752	5.94228	11.9885	5.11571	8.17473	8.62141
ADORA2A	0.427917	1.07942	1.01516	1.38744	0.229165	0.173953	0.0998163	0.106142	0.215842	0.179578
ADORA2B	2.7666	2.97812	57.0851	4.32807	0.948381	4.24725	5.25022	25.1015	5.1739	1.15302
ADORA3	0	0	0	0.01244	0	0	0	0.00651902	0	0
ADPGK	16.5739	15.3458	18.054	15.8895	13.4307	14.1642	12.9568	14.7472	12.9081	13.1251
ADPRH	0.788378	1.46264	1.12526	1.20956	1.06793	0.549768	1.70937	0.854242	0.998111	0.837291
ADPRHL1	0.579931	0.351155	0.364973	0.58153	0.630758	1.08498	1.49549	1.06485	1.12781	0.64448
ADPRHL2	20.5164	21.0435	17.1388	18.6722	19.7664	18.0151	17.4967	14.2783	13.9381	20.1193
ADPRM	3.55193	4.1245	3.24986	4.95242	3.52471	2.78868	3.88796	3.22264	5.00214	3.58901
ADRA1A	0	0	0	0	0	0	0	0	0	0
ADRA1B	0.130717	0.404352	0.302539	0.145013	0.0837806	0.418461	0.886146	1.05174	0.19574	0.0514274
ADRA1D	1.83456	1.9521	1.65461	3.14354	1.20889	5.86284	5.5876	11.0919	9.48959	2.83706
ADRA2A	4.07822	0.347601	2.0315	2.56698	0.172146	11.1389	0.462124	5.70957	4.93955	0.385046
ADRA2B	0	0	0	0	0	0	0	0	0	0
ADRA2C	3.30298	1.47065	4.70172	8.41355	2.36614	8.96346	2.29031	9.11199	29.0677	10.2567
ADRB1	0	0	0	0	0	0	0	0.0191516	0	0
ADRB2	0.909012	1.09319	1.221	1.29335	1.07892	0.120975	0.0946593	0.0872373	0.233119	0.298025
ADRB3	0	0	0	0	0	0	0	0	0	0
ADRM1	85.1018	80.2949	83.2895	79.3763	78.7282	69.6021	64.749	66.4787	66.1961	82.0095
ADSL	36.5326	35.7902	36.3989	37.3913	38.0408	34.9352	29.3758	32.0697	32.7579	39.1648
ADSS	34.9654	32.1675	30.1842	34.0536	33.8584	22.195	22.2939	23.2044	20.6919	28.7033
ADSSL1	0.305238	0.705816	0.400871	0.463378	0.329494	0.471434	0.639396	0.448298	0.797667	0.489836
ADTRP	0.032183	0.173136	0.023277	0.0357029	0.226898	0.0429278	0.112605	0.0449032	0.0253642	0.0633083
AEBP1	77.5238	134.38	136.516	162.841	121.063	112.76	183.063	189.289	255.118	146.773
AEBP2	7.63869	9.5229	7.75273	8.59072	7.82553	7.20414	9.69943	6.89579	7.48549	7.26614
AEN	24.8445	24.5398	22.0213	24.7096	26.6616	13.3548	12.4934	10.7961	13.1046	15.9731
AES	95.8997	90.1969	73.8319	85.4111	92.3546	242.876	240.564	208.258	220.325	249.185
AFAP1	39.013	32.616	36.6752	33.1871	46.8052	33.5789	26.2378	29.1394	26.8754	43.162
AFAP1L1	4.3518	4.91038	4.39102	5.13238	6.68887	1.95282	3.67797	2.85063	2.44673	5.25993
AFAP1L2	1.79824	2.97664	2.31425	5.04949	2.08424	2.03376	2.18115	1.50675	3.54884	1.46078
AFDN	3.59344	1.78015	1.97482	2.77356	3.69927	4.01625	2.50007	3.03831	3.54735	6.53967
AFF1	9.89818	8.94447	8.66635	8.02328	9.14904	9.62055	9.15281	9.26404	8.74828	8.55017
AFF2	0	0	0	0	0	0	0	0	0	0
AFF3	5.55204	9.10159	7.76914	10.6895	12.8666	6.52728	8.36737	8.90103	12.196	13.4934
AFF4	23.6492	23.1968	21.7739	20.5069	28.9005	8.8341	8.12993	8.85258	9.1078	10.7901
AFG3L2	8.97035	7.84957	7.86926	7.86745	8.24649	12.8278	12.3723	11.6533	13.036	14.5845
AFM	0	0	0	0	0	0	0	0	0	0
AFMID	4.09404	4.27122	3.61708	5.4765	4.09265	3.24973	3.50703	3.25623	4.20195	3.37648
AFP	0	0.0129562	0	0.0256486	0	0	0	0	0	0.0355313
AFTPH	8.98181	8.4204	8.2101	7.99705	6.70032	6.92611	7.10869	7.39745	8.20101	6.67466
AGA	10.2868	10.5203	22.5348	17.7331	13.6144	15.4395	14.8674	36.1409	27.9252	16.0094
AGAP1	5.33006	5.27886	7.4526	6.70761	5.66699	4.61397	3.69531	5.51969	4.83109	4.09276
AGAP11	0.21012	0.0209332	0.0270176	0.165761	0.0718256	0.110329	0.0163376	0.034746	0.103041	0.0275557
AGAP2	3.2829	3.2769	3.26085	3.54419	3.4951	3.71981	4.36288	4.10141	3.79202	3.83032
AGAP3	28.3332	27.9476	28.4436	31.285	29.3444	25.5804	23.7667	24.7523	24.463	26.1092
AGAP4	0.352269	0.460834	0.396797	0.404891	0.172728	0.39175	0.318242	0.370641	0.245773	0.1136
AGAP5	0.631535	0.304903	0.408458	0.576653	0.461854	0.647987	0.440874	0.604377	0.689163	0.495731
AGAP6	1.25953	1.17698	1.40299	1.11312	1.53962	1.70132	1.12499	1.45829	1.39058	1.24929
AGAP9	0.22218	0.431625	0.276754	0.268389	0.232063	0.150531	0.134963	0.264071	0.330755	0.309583
AGBL1	0	0	0	0	0	0	0	0	0	0
AGBL2	0.102503	0.040439	0.0563445	0.0909713	0.056062	0.0812541	0.021519	0.114414	0.109868	0.064524
AGBL3	0.0765286	0.160107	0.156828	0.118858	0.147149	0.126384	0.0725202	0.0771163	0.140733	0.0689985
AGBL4	0	0	0	0	0	0	0	0	0	0
AGBL5	16.8867	12.869	15.1619	14.5952	13.2284	17.9137	11.5236	14.2391	17.426	16.0934
AGER	1.10929	0.799409	1.07975	0.99369	1.00113	1.11418	1.01567	0.66538	1.29913	0.92791
AGFG1	14.5393	13.1127	13.0235	12.5636	13.1861	8.88068	8.67526	9.05559	8.21632	9.69775
AGFG2	2.53236	4.14578	4.98535	3.39972	3.14801	1.81116	2.31155	2.42672	2.38195	2.51484
AGGF1	8.26926	8.04424	8.59682	9.76592	8.24776	7.96891	8.14216	9.68234	10.1943	9.97471
AGK	8.2246	8.45818	8.13791	8.61345	9.27529	6.97907	6.75373	6.17454	6.74797	9.07029
AGL	3.85754	3.45877	3.44644	4.17134	4.17797	4.78953	4.24452	4.69482	5.40201	4.36328
AGMAT	0.583852	0.569563	0.996588	0.659108	0.742433	0.352454	0.576083	0.538734	0.522729	0.863684
AGMO	0	0	0	0.0105652	0	0	0	0	0.00938221	0
AGO1	8.4815	7.6491	8.11909	8.24419	8.80972	6.93249	5.46901	5.38469	7.21969	7.44833
AGO2	9.21322	10.0991	11.8599	8.31317	11.5929	8.51349	6.28809	7.6004	6.95484	11.6707
AGO3	3.60333	2.91526	3.6032	3.871	4.19647	2.66027	2.50322	2.35008	2.4205	2.74463
AGO4	3.61983	3.61041	3.92642	3.22925	4.62676	2.84017	2.84334	3.1264	2.49442	3.30178
AGPAT1	55.8436	57.0684	58.4392	59.5584	51.4468	60.9431	61.1049	57.6353	65.8935	54.6834
AGPAT2	26.144	28.1877	28.5697	23.4816	23.324	31.2831	30.403	31.9005	28.4225	29.018
AGPAT3	36.4336	39.4394	39.7952	32.8198	33.9478	38.6858	40.1072	39.438	34.6026	33.3653
AGPAT4	1.34061	1.39649	1.14948	1.15992	1.79278	1.49497	1.54066	1.41047	1.29087	1.72133
AGPAT5	8.60109	7.42489	9.25804	12.7808	11.8052	2.54181	2.06759	2.84879	3.71106	5.17189
AGPS	8.69299	9.84503	9.4693	9.92732	12.0408	7.00676	8.81613	7.89999	8.08265	9.03407
AGR2	0	0	0.0216786	0.133005	0	0	0	0	0	0
AGR3	0	0	0	0	0	0	0	0	0	0
AGRN	38.7136	50.325	36.8736	32.1238	31.8096	71.2681	81.9988	55.2549	61.2654	42.9809
AGRP	0.0192824	0	0	0	0.0329566	0.0440917	0.0337337	0.0179358	0.0455909	0
AGT	0.136827	0.439613	0.519557	0.0657767	0.0584648	0.360674	0.688199	0.928026	0.148276	0.0112149
AGTPBP1	1.11639	1.03366	0.735574	1.19954	1.05879	1.20948	0.738926	0.748779	1.17227	1.19254
AGTR1	0	0.0113869	0	0	0	0	0	0	0	0
AGTR2	0	0	0	0	0	0	0	0	0	0
AGTRAP	26.7549	21.5056	17.7732	25.2895	19.6487	22.8591	24.872	16.496	27.9637	21.2523
AGXT	0	0	0	0	0	0	0	0	0	0
AGXT2	0	0.0122417	0.00987493	0.00605857	0	0	0	0	0.0107604	0
AHCTF1	11.1494	9.24664	10.0728	10.5428	11.7103	7.04578	5.94133	6.22933	6.86678	9.05256
AHCY	38.8015	36.3381	42.2719	44.2602	38.3067	27.0722	24.8988	25.6097	32.6676	32.501
AHCYL1	50.2728	46.5346	50.1416	49.2299	42.3926	41.4104	38.8392	46.94	46.3636	38.5233
AHCYL2	2.51975	3.18925	3.58347	3.20359	2.80933	3.43471	3.11905	3.73371	3.92558	3.39188
AHDC1	11.9027	13.2961	12.4599	14.5221	15.9595	11.3965	10.744	9.95502	12.6477	13.0722
AHI1	5.70411	4.57499	5.69469	6.50767	5.18853	5.08852	4.54676	5.62325	6.51308	5.10681
AHNAK	125.244	104.87	172.232	94.9865	159.03	111.524	90.4721	130.825	99.2664	145.122
AHNAK2	5.75936	9.01262	6.28297	5.47116	13.4142	9.41416	13.4069	8.5291	8.69281	14.2144
AHR	9.11214	7.93969	9.06881	11.6742	6.31184	3.91845	4.0864	3.43507	3.80077	4.33971
AHRR	10.0827	6.21524	11.3453	9.94851	5.49698	11.4659	6.60553	10.4536	10.0443	7.57146
AHSA1	39.3105	36.8322	34.4271	37.7715	38.6655	45.1759	47.3979	44.3573	44.0292	50.0562
AHSA2	1.60291	1.59889	2.1484	1.92048	2.1018	2.60005	2.40988	2.40419	3.68725	2.38456
AHSG	0	0	0	0	0	0	0	0	0	0
AHSP	0	0	0	0	0.0246368	0	0	0	0	0
AICDA	0	0	0	0	0	0	0	0	0	0
AIDA	35.8198	38.7082	33.3653	28.9194	40.1932	26.1069	29.9865	26.6538	22.2708	34.7588
AIF1	0	0	0	0	0	0	0	0	0	0.0472746
AIF1L	0.00428373	0.0307272	0.0123932	0.0228108	0.0146431	0.0228557	0.11616	0	0.027009	0.0168534
AIFM1	19.4486	17.4973	19.0549	18.6735	17.676	15.7151	14.7759	15.6017	15.1561	17.0432
AIFM2	10.4922	13.0462	11.4782	11.4849	10.1793	7.745	9.36427	8.39302	7.4866	8.46458
AIFM3	0.074309	0.0888363	0.0313515	0.021983	0.105838	0.0566391	0.11375	0.0748796	0.0976081	0.0974506
AIG1	11.9663	12.3507	10.2091	12.9545	11.039	9.78763	12.4703	9.72152	12.9987	10.9207
AIM1	0.730533	1.94753	2.85943	4.79845	2.2034	0.51811	0.932897	1.32633	3.19588	2.80111
AIM1L	0.0112349	0.00503674	0.00406294	0.0249273	0.00960109	0	0.00982748	0.0104503	0	0
AIM2	0.0198541	0	0.0143599	0	0.0509006	0	0	0	0	0.0390557
AIMP1	15.797	12.1385	11.4023	15.1363	13.239	15.7659	11.9217	13.1304	13.2137	15.1215
AIMP2	17.1252	15.7565	15.9872	16.1186	14.9957	12.0579	11.5428	12.1791	12.3368	13.3063
AIP	36.7331	29.1264	38.7377	35.2389	25.1274	38.1354	28.4467	41.2768	39.0146	28.932
AIPL1	0	0.0194965	0	0	0.00929109	0	0	0	0	0
AIRE	0.0128158	0.0114909	0.0463464	0	0	0.0244208	0	0	0.0505023	0
AJAP1	0.0235991	0.0528989	0.0981442	0.0209442	0	0	0.0464463	0.104268	0.0371982	0
AJUBA	35.7171	33.3122	28.8598	33.6815	38.1315	33.4917	27.607	28.412	28.7191	30.2848
AK1	17.1306	17.2942	15.5394	13.2884	17.6308	19.521	19.4035	17.2621	16.5835	19.5034
AK2	28.3635	24.9127	27.5275	29.1197	25.7907	21.4166	19.7421	20.4729	23.0603	23.5277
AK3	39.801	46.4656	37.3171	37.3459	36.2163	43.3487	46.7295	47.0081	45.2884	43.8543
AK4	0.649488	0.196686	0.293986	0.0534428	0.132327	0.503242	0.372479	0.392085	0.0593236	0.101534
AK5	31.3907	49.7178	31.8712	49.4277	47.7226	25.6055	39.1983	21.3828	35.8994	48.9281
AK6	15.2851	14.3499	12.4159	16.6714	14.4572	12.4306	11.3012	12.8924	11.1635	14.857
AK7	0.00892834	0.00800536	0.0193728	0.00792387	0	0.0102079	0.0312395	0.0332193	0.02111	0.0263449
AK8	0.125013	0.0589944	0.12373	0.134306	0.146193	0.115346	0.046043	0.177484	0.108897	0.12943
AK9	0.961425	0.651618	0.941762	0.826387	0.546663	0.623175	0.595974	0.450663	0.799488	0.610562
AKAIN1	0	0	0	0	0.0184867	0	0	0	0	0.0106385
AKAP1	4.48796	4.06277	4.2542	5.04435	4.97729	3.45921	3.09082	2.72049	3.41785	4.38587
AKAP10	8.27513	7.71889	9.70588	8.3358	8.86611	8.28791	7.14338	8.89002	8.77657	7.86256
AKAP11	11.8285	10.3194	9.93325	11.8895	12.8965	10.8076	9.49584	9.78823	12.3045	13.3898
AKAP12	30.3317	30.66	17.2627	19.3464	29.4141	46.7314	47.51	32.4368	19.3206	31.1636
AKAP13	13.2345	13.591	13.9154	13.889	18.3104	15.5206	15.068	13.5927	14.3697	18.4058
AKAP14	0	0.0200742	0	0.0993495	0.0765315	0.0511947	0.058752	0.0416504	0.0352902	0.0220208
AKAP17A	0.523184	0.271584	0.242311	0.517273	0.156878	0.237866	0.124447	0.132334	0.141062	0.329516
AKAP2	0.117037	0.11257	0.146213	0.0358823	0.105473	0.102182	0.102375	0.093029	0.057021	0.127672
AKAP3	0.0486781	0.0396781	0.0288061	0.0432016	0.0226905	0.114682	0.0193546	0.0246975	0.0732412	0.0522307
AKAP4	0	0	0	0	0	0	0	0	0	0
AKAP5	0.82209	0.82059	0.844257	0.858593	0.952892	0.443124	0.736983	0.380227	0.349012	0.618721
AKAP6	1.50622	1.41791	1.42177	2.92024	3.15251	2.31125	1.84232	4.0725	4.35491	3.15126
AKAP7	1.69939	2.0133	1.14449	2.1906	2.62359	1.01075	1.26231	0.756669	1.06268	1.79751
AKAP8	10.4532	9.07805	9.50624	9.69047	9.11427	7.96436	6.60863	7.28273	8.36623	8.41653
AKAP8L	18.7792	18.2571	16.8914	17.6523	16.5169	20.0709	18.6371	16.3247	19.4238	19.9523
AKAP9	13.0516	12.4026	8.89989	11.8878	13.2355	9.38535	9.5444	7.81282	9.65038	11.6234
AKIP1	27.7466	28.0971	28.8042	30.6135	28.5237	24.9283	29.942	26.7135	27.0911	29.0502
AKIRIN1	25.6739	23.8097	19.4227	22.0136	22.447	24.8222	24.624	22.1031	21.2342	24.778
AKIRIN2	19.7643	21.5909	19.9369	20.8974	20.3503	19.1562	20.8835	20.1502	21.989	23.3245
AKNA	4.06806	4.4952	5.07613	5.66606	5.56758	4.45502	4.24192	5.1315	6.00028	5.4726
AKNAD1	0.134668	0.0819354	0.114795	0.102444	0.25894	0.0623205	0.0799345	0.161054	0.13267	0.193953
AKR1A1	24.5296	27.988	24.9076	25.2872	26.4361	34.5328	40.9087	36.3613	32.9779	31.9915
AKR1B1	91.949	126.851	201.215	168.724	96.7967	83.9385	101.402	114.565	95.5739	87.1728
AKR1B10	1.0615	1.20833	2.18308	1.28614	0.283972	0.358812	1.52601	1.02171	0.756573	0.254205
AKR1B15	0.0271971	0	0.0131139	0	0.00774734	0	0	0	0	0
AKR1C1	2.94849	7.31803	24.7716	10.9222	1.36941	2.34508	4.93398	7.70109	9.80029	1.40799
AKR1C2	0.73249	0.707289	1.08551	0.759187	0.23638	1.03073	0.64073	1.06727	1.50985	0.166258
AKR1C3	4.52213	4.9519	3.36234	4.0471	0.552073	7.9074	3.06922	3.07522	8.40587	0.772451
AKR1C4	0	0	0	0	0	0	0	0	0	0
AKR1D1	0	0	0.0161379	0	0	0	0	0	0	0
AKR1E2	0.663325	0.221923	0.336551	0.940161	0.626087	0.498047	0.389706	0.313106	0.710049	0.525835
AKR7A2	18.7892	17.0115	17.5495	25.0894	14.8503	16.5215	13.8451	12.1122	20.6022	15.0767
AKR7A3	0.154321	0.383174	0.120202	0.389809	0.24347	0.19001	0.0726865	0.242921	0.261961	0.163461
AKT1	39.8127	37.4802	35.895	38.286	42.8102	50.7909	49.7292	49.4623	49.7061	53.9254
AKT1S1	35.1998	32.8728	34.6053	33.7402	29.0535	43.4739	36.8406	36.1034	44.7637	39.7504
AKT2	27.3814	24.4282	30.0039	24.45	25.7777	29.9779	24.2527	25.7606	28.6356	25.766
AKT3	25.0831	22.0974	17.3021	19.2341	28.2172	32.3473	28.4659	26.3102	21.0122	31.8238
AKTIP	6.40743	7.29935	5.26762	6.04362	6.47673	7.75637	8.3942	6.39472	6.64921	8.43777
ALAD	13.6681	13.6735	12.1838	15.5836	12.9157	12.7462	12.7193	12.0371	17.7041	13.0054
ALAS1	27.1707	28.2943	27.7763	26.0989	24.2232	22.7003	21.5482	21.647	17.9672	22.0295
ALAS2	0	0.0199228	0	0.0131467	0.00632952	0.0112908	0.00647877	0	0.00583734	0.0218547
ALB	0	0	0	0	0	0	0	0	0	0.0124109
ALCAM	56.6495	72.1489	50.5926	56.1338	91.6211	31.4947	33.4223	26.3355	38.9776	68.9502
ALDH16A1	8.2459	8.75795	14.0977	13.247	12.6933	6.42222	5.03968	7.85094	9.29222	11.7782
ALDH18A1	27.6664	23.8047	25.9799	26.1142	22.8031	34.3924	28.6362	29.8428	32.5278	25.572
ALDH1A1	70.0209	24.3937	38.163	13.5104	2.689	198.742	92.7823	207.39	59.3512	4.79523
ALDH1A2	9.5083	0.630251	0.292253	1.41951	0.143879	13.1376	1.26286	0.364108	3.00877	0.173876
ALDH1A3	1.38003	8.81867	7.33307	6.61682	2.65444	1.52082	8.96583	6.94687	6.70768	3.34507
ALDH1B1	11.3247	15.7431	14.3097	11.0259	22.5174	15.5592	49.6605	28.0398	15.4302	23.5563
ALDH1L1	4.18972	12.9785	0.114861	2.64472	1.78423	2.93712	6.21843	0.139028	1.54242	1.41038
ALDH1L2	3.68343	3.65131	4.52122	5.19576	3.86917	11.1498	15.0878	18.287	15.0679	5.39495
ALDH2	4.0864	7.85893	5.80941	3.75807	4.26396	3.84258	8.04259	6.0114	5.52519	3.98284
ALDH3A1	0.033217	0.0148916	0.0600623	0.02948	0	0.0632959	0	0.0154487	0.0785376	0.0326712
ALDH3A2	16.2116	14.2057	17.0826	19.7558	11.5958	13.6427	12.4069	15.4655	19.0433	9.8921
ALDH3B1	9.27875	8.52246	9.0338	7.41711	6.15196	12.2965	11.9483	11.4876	10.8163	6.57176
ALDH3B2	0.022911	0	0	0	0	0	0	0.0319665	0	0
ALDH4A1	3.18056	4.36406	4.10587	3.4215	4.57535	4.54731	5.57689	4.1463	3.87776	4.99579
ALDH5A1	1.12683	0.820585	0.848101	0.865534	0.718558	1.26871	1.05072	1.15721	1.24422	0.846708
ALDH6A1	3.55519	3.49777	4.23227	3.76359	3.48552	3.24891	2.99808	2.60554	3.66634	2.68157
ALDH7A1	11.2907	8.0305	8.18374	12.5028	9.82451	13.2753	8.03277	9.38845	15.6117	11.3491
ALDH8A1	0.0240126	0	0	0	0.0102603	0.00915134	0.0157534	0.0558393	0.00946249	0
ALDH9A1	47.9195	54.6899	54.9843	50.3939	49.4915	44.5061	43.0556	48.8812	47.2454	48.865
ALDOA	644.633	655.369	705.919	637.113	545.627	638.509	676.228	655.741	619.219	581.818
ALDOB	0.0728694	0.0435576	0.0131761	0.0161678	0.0518938	0.0462848	0.0424939	0.045187	0.0239293	0.0836173
ALDOC	6.25497	4.42428	6.80219	5.65422	4.81921	10.467	7.75831	10.2254	11.4628	5.41498
ALG1	7.9378	6.97956	10.1998	7.71246	6.68834	7.74131	5.79849	7.30849	7.83813	6.78803
ALG10	1.62012	1.07681	1.59758	1.52562	1.86346	0.832819	0.634427	0.806057	0.946506	1.47769
ALG10B	0.745753	0.565541	0.67845	0.688965	0.979758	0.625947	0.603602	0.675287	0.811516	0.811267
ALG11	2.96358	2.79111	2.70842	3.22145	3.07741	2.9987	3.20524	3.51523	3.60762	3.29337
ALG12	10.1355	9.82182	10.7537	12.078	9.94962	11.6306	9.93464	10.5412	11.6105	10.0848
ALG13	9.23142	10.0577	9.45374	10.1316	9.93063	7.98118	8.62244	10.2772	10.1497	9.61835
ALG14	9.33742	8.88774	7.44665	7.75229	7.76894	7.76408	7.53297	5.96003	9.5603	7.40643
ALG1L	1.88825	1.43375	0.848959	0.920944	1.39559	0.94653	0.63985	0.490522	0.509467	0.97044
ALG1L2	0.182437	0.258997	0.208922	0.121434	0.428742	0.55622	0.305866	0.381817	0.299548	0.224298
ALG2	16.1633	13.2742	16.2348	17.8052	12.6295	14.1886	13.5283	13.7127	15.5695	13.8138
ALG3	39.3535	29.9092	42.2266	38.1156	25.0906	36.2751	25.3868	30.8011	33.3598	24.0233
ALG5	21.7889	18.6325	23.1695	25.1981	18.2757	19.6142	15.0579	19.8687	22.1086	20.4764
ALG6	2.4298	3.04458	3.27775	3.50228	3.45453	2.16513	2.41594	2.82921	2.91037	3.76534
ALG8	30.6206	21.5476	25.9381	33.2531	22.4042	20.9699	13.8909	16.0082	21.7782	18.0739
ALG9	6.66281	6.11482	6.50727	7.27557	6.95763	5.01058	4.23119	4.43614	5.22158	5.50221
ALK	0.0235144	0.0105418	0.0170073	0.0146083	0.00401897	0.0197152	0	0.00437445	0.0185323	0.00925119
ALKBH1	5.02646	4.31779	4.126	4.62788	4.61693	3.90072	4.20237	3.83789	4.01089	4.83737
ALKBH2	5.85685	4.34043	4.53866	5.60899	4.87744	5.01078	4.05147	4.79465	6.27625	4.79071
ALKBH3	9.71789	8.52808	9.73826	10.4328	10.1341	8.75967	8.50051	9.04798	8.79851	10.1769
ALKBH4	5.24398	5.49279	5.71183	5.2951	4.30925	4.39936	3.80331	3.57918	4.2424	3.87348
ALKBH5	42.3163	39.3111	44.0382	41.2905	35.7409	39.7451	35.9232	40.7139	39.5311	34.4098
ALKBH6	7.82625	8.66831	7.40053	7.5125	7.03079	3.39577	3.94902	2.95608	3.45271	3.03816
ALKBH7	11.4556	12.2462	13.4169	12.8878	9.714	14.966	17.1365	14.6192	18.0133	12.639
ALKBH8	3.43487	2.49316	3.21518	3.28069	3.21802	2.88128	2.24787	2.67095	3.11962	3.5107
ALLC	0	0	0	0	0	0	0	0	0	0
ALMS1	1.92555	1.64267	1.89815	1.86473	2.54867	1.65102	1.33829	1.43265	1.66044	2.04529
ALOX12	0.643499	0.845859	0.8224	0.648729	0.544581	0.990487	0.765089	0.8252	1.01924	0.768113
ALOX12B	0	0	0.0170344	0	0	0.00448789	0	0	0	0
ALOX15	0	0	0	0	0	0	0	0	0	0
ALOX15B	0	0	0	0	0	0	0	0	0	0
ALOX5	0	0	0	0	0	0	0	0	0	0
ALOX5AP	1.11834	1.86929	1.44797	2.3404	1.15629	0.0841889	0.446853	0.25685	0.598478	0.638252
ALOXE3	0.177759	0.0717222	0.0642838	0.0749362	0.079752	0.0406469	0.0272109	0.0372026	0.0350241	0.0874189
ALPI	0	0	0	0	0	0	0	0	0	0
ALPK1	3.22188	2.78732	2.58788	2.50168	2.67785	2.29793	3.06218	2.85564	3.04188	2.62856
ALPK2	12.0791	16.1425	13.9115	11.9769	9.81572	14.6082	24.1069	17.9717	12.9078	8.38072
ALPK3	0.0175426	0.0169391	0.00585603	0.00479047	0.0207575	0.0483419	0.0330508	0.012552	0.0297786	0.0305269
ALPL	0	0.0699735	0.0911801	0.0479501	0.0102603	0.128119	0.0577625	0.0558393	0.0662375	0
ALPP	0	0.00444593	0.0179318	0.0220033	0	0.0302355	0.0260241	0.0276735	0.0273556	0
ALPPL2	0	0	0	0	0	0	0	0	0	0
ALS2	9.98433	10.1099	9.48443	9.47134	9.52034	9.45719	8.27653	8.98542	8.43452	9.03759
ALS2CL	0.586793	1.94854	0.993845	0.486757	1.74881	0.548399	2.02992	0.702154	0.513594	1.24421
ALS2CR11	0.091701	0.205553	0.142598	0.256361	0.43101	0.14678	0.136363	0.0597079	0.296315	0.392344
ALS2CR12	0	0.0195301	0.0262569	0.115988	0.11789	0.0498069	0.0571595	0.0202607	0.0457781	0.107119
ALX1	0	0	0	0	0.0194582	0	0	0	0.0179451	0.0223952
ALX3	0.578107	0.571966	0.612773	0.911138	0.706984	1.17757	0.810842	1.0013	1.2019	0.941143
ALX4	0.0269516	0.00483309	0.02924	0.153085	0.0138193	0.0308142	0.0188603	0.00501389	0.216661	0.00530175
ALYREF	52.5885	42.7331	43.9509	52.7743	50.7823	30.4823	25.6433	25.145	28.9257	41.8576
AMACR	4.63357	3.45709	3.42122	4.45104	3.17936	3.73431	2.9627	3.89202	5.42635	3.68776
AMBN	0	0	0	0	0	0	0	0	0	0
AMBP	0.0102732	0.15659	0.0668727	0.154996	0	0.0313213	0	0.0382231	0.0971588	0
AMBRA1	6.62163	6.47355	7.02393	6.80268	7.96318	7.23906	6.05253	6.36353	7.52847	7.63857
AMD1	78.9438	61.1797	64.7197	78.7679	58.5081	20.0998	16.7169	15.468	19.0022	26.6943
AMDHD1	0.0896596	0.309196	0.139673	0.146903	0.0530453	0.0315413	0.0482632	0.0641525	0.0434849	0.0271342
AMDHD2	6.08059	6.11053	6.04095	4.35055	7.04278	4.1595	3.74262	3.09806	2.22114	5.03989
AMELX	0	0	0	0	0	0	0	0	0	0
AMELY	0	0	0	0	0	0	0	0	0	0
AMER1	1.38541	1.08887	1.52702	1.12425	1.3748	1.09055	0.737187	1.02573	0.98874	0.99195
AMER2	0	0	0	0	0	0	0	0	0	0
AMER3	0	0	0	0	0	0	0	0	0	0
AMFR	49.4785	48.2679	50.9892	46.3106	47.847	43.6365	39.0486	40.671	43.3546	46.6315
AMH	0.262357	0.099797	0.247257	0.261064	0.33291	0.375704	0	0.0369751	0.175442	0.17985
AMHR2	0	0	0	0	0	0	0	0	0.0182842	0
AMIGO1	1.9853	1.25086	3.34183	1.79899	1.82906	1.76315	1.2516	2.01857	1.51298	1.71226
AMIGO2	55.5448	40.2193	35.2875	43.0539	39.8313	43.2828	34.2826	41.2319	23.3117	12.7949
AMIGO3	3.00385	2.08444	2.74622	3.2422	2.16037	2.12333	1.56526	2.11631	2.05488	1.60888
AMMECR1	9.39075	8.75735	8.71866	8.70665	9.45017	3.81924	4.15809	4.00614	3.39439	4.99763
AMMECR1L	8.98062	8.9674	9.02319	8.96866	9.88359	9.37892	9.21278	8.87372	9.41141	9.781
AMN	0	0	0.02053	0	0.0161714	0.0432705	0.0413818	0.0176018	0.0372848	0.0186123
AMN1	3.18634	3.41619	3.36372	3.27311	3.11115	3.25544	3.48695	4.57186	3.46231	3.82746
AMOT	3.72125	3.65844	1.49139	2.80721	4.41846	3.37862	2.55045	1.60038	2.65678	3.13477
AMOTL1	3.95532	3.67225	3.6667	5.31971	6.48939	6.41334	7.16225	7.48719	8.59337	9.86708
AMOTL2	31.5087	35.1875	33.1225	30.6133	32.7088	31.4624	30.7425	29.4426	24.6377	27.8171
AMPD1	0	0	0	0	0	0	0	0	0	0
AMPD2	18.3049	16.4484	18.1425	19.4309	15.9125	21.7697	17.6392	19.7041	23.0353	16.5198
AMPD3	15.3424	17.0386	16.6575	16.4511	14.5098	7.86845	7.99766	9.06298	7.87371	9.84988
AMPH	0.350443	0.502745	0.35802	0.124407	1.74073	0.380634	0.532618	0.256702	0.0621435	1.78805
AMT	0.321031	0.415775	0.257991	0.360891	0.493822	0.516574	0.511707	0.637039	0.770284	0.589411
AMTN	0	0	0	0	0	0	0	0	0	0
AMY1A	0	0	0	0	0	0	0	0	0	0
AMY1B	0	0	0	0	0	0	0	0	0	0
AMY1C	0	0	0	0	0	0	0	0	0	0
AMY2A	0	0	0	0	0	0	0	0	0	0
AMY2B	0.0722789	0.0530239	0.118812	0.0933052	0.112305	0.165275	0.0977104	0.0733433	0.186431	0.122794
AMZ1	1.4622	0.876146	1.69262	1.60877	1.86678	1.47071	0.746358	1.05053	1.43143	1.51478
AMZ2	29.1236	28.5335	32.5341	31.544	30.2827	27.2908	25.4753	27.6227	34.1197	31.4628
ANAPC1	6.82696	5.87363	6.82744	5.75131	7.38343	4.70717	4.5725	4.24941	4.98578	6.39823
ANAPC10	5.25304	5.04022	4.3181	5.66844	5.72322	3.5459	3.7472	4.16498	4.08658	5.28111
ANAPC11	62.0227	62.4875	58.9572	70.3283	67.6931	57.4596	52.5657	57.6335	59.7688	70.9489
ANAPC13	44.4323	52.8	34.7789	41.7469	43.0504	45.2083	51.6488	43.607	47.4691	52.8407
ANAPC15	5.70007	6.25757	6.62372	4.87662	6.23399	6.3184	5.96664	5.34607	4.20615	6.24314
ANAPC16	12.8593	14.4518	13.5752	17.7042	12.5356	13.3592	14.343	15.3609	18.205	14.016
ANAPC2	13.4768	12.1815	14.0449	12.1786	11.6475	12.7092	9.85562	10.4396	12.3071	11.8708
ANAPC4	6.79843	5.76467	5.62637	5.84778	7.25516	6.75233	6.32266	5.84708	6.81258	6.95765
ANAPC5	45.8231	45.3024	47.954	46.2807	45.5363	45.0704	43.4306	41.771	44.1612	44.8118
ANAPC7	17.4505	14.4453	15.6096	16.6763	17.7057	16.309	14.5486	14.9596	17.345	20.1742
ANG	1.26015	0.739803	0.889729	1.02518	0.846132	1.74948	1.29913	1.521	1.77349	1.15091
ANGEL1	4.16402	4.31191	4.55127	4.74507	4.6885	3.44427	3.47312	3.08659	4.76733	3.79953
ANGEL2	4.41177	4.16145	4.08155	4.14778	4.99655	2.05703	1.44186	1.71964	2.35878	2.15215
ANGPT1	12.8673	12.9959	13.1255	10.6946	11.922	16.3671	25.2625	22.3104	10.8588	17.428
ANGPT2	0.177899	0.222806	0.567779	1.13276	1.1559	0.0753315	0.0395209	0.212755	0.551926	0.824887
ANGPT4	0.0222823	0	0.0023023	0	0.00544055	0.0339675	0.00556883	0	0	0
ANGPTL1	0	0	0.00600962	0.0147483	0.0142013	0	0.0181702	0	0	0.00817241
ANGPTL2	43.9891	40.4327	48.3236	33.8536	27.5473	92.5959	69.0708	119.452	93.2511	35.5549
ANGPTL3	0.0199685	0.00895212	0.00722131	0.017722	0.0255969	0.0114151	0	0.009287	0	0
ANGPTL4	18.0241	5.94684	6.69976	57.5259	4.08066	1.05725	0.627579	0.496807	1.15602	1.29372
ANGPTL5	0	0	0	0	0	0	0	0	0.00980615	0
ANGPTL6	0.0972393	0.036328	0.0820521	0	0.0276995	0.0555876	0.0354408	0.0452243	0.15966	0.0717311
ANGPTL7	0.0257323	0.00576806	0.0186114	0.0114187	0.0549757	0	0	0	0.0101402	0
ANGPTL8	0.219625	0.121182	0.146629	0.119949	0.230999	0.0901386	0.0443335	0.0785721	0.119833	0.0664664
ANHX	0	0	0	0	0	0	0	0	0	0
ANK1	2.66324	2.10982	2.26865	2.21666	0.948641	2.83695	1.66459	1.31021	2.01074	0.977142
ANK2	0.402411	0.88242	0.678068	0.458069	0.510854	0.534541	1.08406	1.59488	0.828499	0.585094
ANK3	0.00836161	0.0449833	0.0131034	0.0853403	0.210796	0.0265554	0.151159	0.0479623	0.165848	0.25495
ANKAR	0.196824	0.293131	0.243696	0.195405	0.188157	0.205961	0.312236	0.220315	0.228739	0.209995
ANKDD1A	1.15942	1.26869	0.934413	1.25158	1.37097	2.02355	1.79655	1.98083	2.20424	1.70823
ANKDD1B	0.0115453	0.0517588	0.0250511	0.025616	0.00986632	0	0.0908907	0.11276	0.0591443	0.0397444
ANKEF1	0.715729	0.782441	0.218693	0.662381	0.0850416	0.39967	0.5725	0.131725	0.304666	0.0865842
ANKFN1	0.0425071	0.0435576	0.210817	0.0538928	0.041515	0.0601703	0.0318704	0.0225935	0.0478585	0.0238906
ANKFY1	17.4824	18.4757	18.672	16.8921	19.7493	8.27393	7.88221	8.47024	8.42521	9.11691
ANKH	9.03974	14.2132	14.7875	17.7915	6.21111	6.29228	16.8635	10.3002	19.3305	7.18569
ANKHD1	0.766649	0.600567	0.545739	0.762762	0.634471	0.731972	0.585901	0.739382	0.896783	0.805644
ANKHD1-EIF4EBP3	0.014116	0.00632835	0.00765724	0.0172258	0.0135711	0.00806949	0.00617381	0.00820636	0.00556257	0.010413
ANKIB1	17.9441	19.3039	18.8921	17.3809	20.8105	18.2898	19.9747	20.657	19.8988	20.9923
ANKK1	0	0	0	0	0	0	0	0	0	0
ANKLE1	0.122962	0.326511	0.24628	0.360962	0.28695	0.12256	0.107558	0.0703844	0.156546	0.102335
ANKLE2	23.6655	25.6338	26.9871	24.4423	25.867	17.9128	19.5451	21.0375	16.1956	21.9673
ANKMY1	0.383586	0.525193	0.671096	0.653259	0.442978	0.588697	0.548642	0.660558	0.559689	0.412971
ANKMY2	8.14715	8.79384	7.2521	8.46381	6.90324	7.51949	8.46308	7.65865	9.35655	7.51989
ANKRA2	5.39539	5.8292	5.5699	5.34753	5.84223	5.43044	6.0093	5.56099	6.40214	5.93958
ANKRD1	1.35825	2.30854	1.24687	0.986871	4.15183	0.284415	0.646272	0.409562	0.0411719	1.89379
ANKRD10	27.5778	24.1817	24.9787	30.2132	24.304	24.7571	17.3164	22.9528	26.5148	23.8088
ANKRD11	14.9338	13.0588	12.2945	16.2572	16.4783	28.6426	28.6514	31.075	31.7886	32.9864
ANKRD12	7.23485	7.54841	6.49638	6.48686	6.6819	6.08987	6.68891	6.52222	6.83846	6.96207
ANKRD13A	53.1662	48.464	41.2849	38.2267	51.8485	43.7603	45.4381	43.2222	35.2115	45.1329
ANKRD13B	1.49035	1.23638	0.802571	0.890031	1.64658	2.32147	1.83568	1.83541	2.26135	2.7719
ANKRD13C	10.3437	9.92936	10.2264	10.0521	9.09051	8.6687	7.90186	8.71458	8.55574	8.3021
ANKRD13D	8.08279	8.1023	10.5682	6.59934	7.77934	8.6617	8.30112	10.7688	7.42146	7.82535
ANKRD16	2.57281	2.51533	2.63121	2.90912	2.80762	2.32121	1.71248	1.86288	2.28781	2.94368
ANKRD17	24.0551	22.8383	26.8679	25.0275	23.6082	19.2924	17.1107	20.3038	20.9534	19.7391
ANKRD18A	0	0	0	0	0	0	0	0	0	0
ANKRD18B	0.0942079	0	0	0.0209023	0.0972804	0.00598385	0.00686719	0	0.0556858	0.0540516
ANKRD2	0.311943	0.0992468	0.145561	0.125028	0.0687947	0.299125	0.16724	0	0.134821	0.267228
ANKRD20A1	0	0	0	0	0	0.00639629	0	0	0	0
ANKRD20A2	0	0	0	0	0	0	0	0	0	0
ANKRD20A3	0	0	0	0	0	0	0	0	0.00295432	0
ANKRD20A4	0	0	0	0	0.00715918	0	0	0	0	0
ANKRD22	0.0110876	0.0331381	0.0133656	0.0984023	0.0315841	0.0169022	0	0	0.0349538	0.025446
ANKRD23	0.479267	0.306945	0.42092	0.369648	0.321806	0.421837	0.36932	0.467026	0.373226	0.426497
ANKRD24	0.0219549	0.0196853	0.0158794	0.0259799	0.0187622	0.0502028	0.0320077	0.0680724	0.118239	0.0755795
ANKRD26	5.05983	3.21159	3.65177	4.25911	5.00754	3.04324	2.25101	2.94761	3.47389	4.08524
ANKRD27	4.72753	4.64816	4.43143	4.3689	4.35103	6.17036	6.34041	5.69598	5.26161	5.4438
ANKRD28	34.3028	30.238	27.5739	27.3613	38.2325	27.1209	20.4	20.724	22.9004	30.3347
ANKRD29	0.636063	1.61521	0.14477	0.643456	1.16695	0.559401	1.74696	0.186182	0.890417	1.05873
ANKRD30A	0	0	0.00483771	0.00593616	0.0114319	0	0.023403	0	0.010543	0.00986811
ANKRD30B	0	0.0114437	0	0.0169908	0.0409013	0	0.0055821	0	0.0150883	0.01883
ANKRD31	0.0048813	0.00875338	0.0247135	0.00433214	0.0166858	0.0148823	0.0128094	0.0227021	0.0269295	0.00960217
ANKRD33	0	0	0	0	0.0271178	0.0120934	0	0	0.0250091	0
ANKRD33B	0.738719	0.941164	1.02635	0.299788	0.574638	1.34268	1.49532	1.3126	0.682969	0.510779
ANKRD34A	3.29548	3.80687	2.45432	4.32193	2.93126	3.17711	2.60794	1.95377	2.43331	2.0499
ANKRD34B	0	0	0.00812329	0	0.00639869	0	0	0	0	0
ANKRD34C	0	0	0	0	0	0	0	0	0	0
ANKRD35	3.60992	3.60092	3.43615	3.89639	2.23474	3.45766	2.35929	2.25411	3.69751	2.32068
ANKRD36	0.700281	0.394011	0.358624	0.404599	0.67074	0.551673	0.306278	0.292901	0.348185	0.517736
ANKRD36B	0.349467	0.342027	0.277679	0.37786	0.437454	0.155694	0.200205	0.293014	0.232753	0.363089
ANKRD36C	0.713592	0.612006	0.48708	0.453522	0.834408	0.370024	0.330458	0.381958	0.315002	0.606728
ANKRD37	0.546778	0.504261	0.327674	0.679369	0.587417	0.73826	0.36896	0.595781	0.54174	0.568524
ANKRD39	9.54291	9.84793	10.3354	8.48383	9.38612	8.27181	6.15678	7.79547	7.09529	8.887
ANKRD40	25.8733	24.2949	22.9662	23.5803	25.1698	22.8856	21.1701	20.7533	20.0823	24.2143
ANKRD42	5.26329	5.17523	6.14209	5.68679	4.64924	5.80472	5.11241	5.85037	6.27052	4.8954
ANKRD44	1.05417	0.48454	0.688133	0.661994	0.686223	0.559839	0.346209	0.704441	0.377918	0.655049
ANKRD45	0.00551545	0.0296717	0.0518591	0.0195798	0.0518471	0	0.0675432	0.0307817	0.0260812	0.0488233
ANKRD46	5.92087	5.06129	6.42155	6.29471	4.69877	2.15557	2.03027	2.06986	2.97921	2.44357
ANKRD49	4.10633	4.21574	3.32236	4.02183	3.47614	4.03172	3.7678	3.49588	4.11395	3.93998
ANKRD50	8.74264	7.65754	7.97921	7.10687	10.4416	8.03721	7.26522	7.48717	8.10272	9.27382
ANKRD52	28.1769	22.1846	21.5957	22.1627	31.6539	58.2424	43.978	43.3901	47.5136	62.2792
ANKRD53	0.207691	0.211907	0.124318	0.228818	0.391698	0.289315	0.250584	0.28645	0.349951	0.619879
ANKRD54	10.3522	9.42051	10.4418	9.41804	9.57252	8.8535	8.98786	7.58592	9.1324	10.2443
ANKRD55	0.265172	0.17964	0.230149	0.167352	0.115823	0.0853381	0.0773177	0.104143	0.097528	0.0579587
ANKRD6	0.0746402	0.0867535	0.0699806	0.125126	0.0401614	0.0589986	0.0652898	0.025714	0.128545	0.0679756
ANKRD60	0	0	0	0	0	0	0	0	0	0
ANKRD61	0.144936	0.269189	0.254583	0.257261	0.291954	0.134145	0.135836	0.308148	0.19582	0.193467
ANKRD62	0	0	0.00224411	0	0	0	0	0	0	0
ANKRD63	0	0	0	0	0.00597363	0	0	0.006502	0	0
ANKRD65	0.250238	0.484928	0.0700606	0.279398	0.434594	0.313788	0.536634	0.0300339	0.235391	0.579587
ANKRD66	0	0	0	0	0	0	0	0	0	0
ANKRD7	0.0433925	0.0972669	0.211846	0.0866491	0.111247	0.0330742	0.0948916	0.100906	0.188093	0.0640192
ANKRD9	4.4304	4.60604	6.87401	4.55111	3.93323	4.65445	3.08288	3.5648	3.3132	4.34869
ANKS1A	3.63713	3.72701	4.24793	3.82494	4.43831	3.49714	3.61571	2.99692	3.46797	3.81692
ANKS1B	0	0	0.0132897	0	0	0.00700262	0	0.00854566	0.0181018	0.00903628
ANKS3	4.90049	4.94789	4.25851	4.84376	4.66927	5.19881	4.36608	4.99775	5.42809	4.26588
ANKS4B	0	0	0	0	0	0	0	0	0	0
ANKS6	2.60685	2.24534	2.72426	2.73803	2.50666	1.60835	1.62672	1.56562	1.6145	1.65146
ANKUB1	0	0	0	0	0	0	0	0	0	0
ANKZF1	5.92189	5.40238	5.2022	5.30962	5.88684	6.18204	4.51525	4.27546	6.15744	5.39401
ANLN	89.8091	68.8177	63.7811	68.4305	96.008	21.8596	13.903	14.0692	22.4354	54.9501
ANO1	0.429051	1.48383	0.423365	4.39802	0.274993	1.97384	7.8331	3.20981	5.7364	0.304443
ANO10	30.5581	25.6285	31.7244	27.9064	29.1278	28.9598	26.5524	30.198	26.8006	25.4998
ANO2	0.00793951	0.00711875	0.0114848	0.0140926	0	0.0393352	0.0138898	0.0221552	0.00625733	0
ANO3	0	0	0	0	0	0.00767774	0	0	0	0.0074306
ANO4	4.14615	5.48329	4.91285	6.12852	3.92583	3.3933	4.25722	4.16134	4.32632	4.32506
ANO5	0.0552994	0	0	0.106009	0	0.0505797	0	0	0.137722	0.00435126
ANO6	28.0514	29.5141	29.6627	27.0762	34.7248	29.9404	32.1992	36.985	29.937	34.1288
ANO7	1.18558	0.841998	1.29474	1.02095	1.10847	0.845507	0.390182	0.584151	0.490323	1.02178
ANO8	2.1608	3.40083	1.72708	2.2137	3.11703	3.10466	3.13467	1.82838	2.58943	2.48474
ANO9	0.00505378	0.0181253	0.0073105	0.0224261	0	0	0.0176827	0.0141025	0	0
ANOS1	1.34837	0.177791	0.263213	0.960652	0.564182	1.00463	0.118354	0.143214	1.16013	0.630984
ANP32A	51.4089	41.9824	43.091	51.7093	43.7185	31.4285	24.848	24.7287	30.111	34.0246
ANP32B	103.878	76.3123	82.9868	95.4261	85.1363	75.226	60.7815	65.9556	78.1212	84.6531
ANP32C	0.710468	0.430927	0.287157	0.537812	0.553578	0.222981	0.146227	0.388737	0.0823438	0.308291
ANP32D	0	0	0	0	0	0	0	0	0	0
ANP32E	56.7344	46.2966	44.5464	49.6701	50.7749	14.2871	12.8164	12.0391	14.6189	22.7408
ANPEP	96.6363	84.1349	234.671	183.138	66.9688	71.0607	45.854	94.9672	164.525	74.08
ANTXR1	299.065	258.804	230.258	308.686	269.315	304.577	265.41	238.016	321.627	225.77
ANTXR2	38.1106	53.8484	40.2209	47.8753	65.0931	32.1129	40.7128	41.603	43.4457	68.9657
ANTXRL	0.0128943	0.00578068	0	0	0	0	0	0	0	0
ANXA1	356.912	290.973	239.763	245.492	293.682	210.039	195.082	223.586	155.943	250.478
ANXA10	0.0203618	0.0547706	0.0220906	0	0.0174007	0	0.0356221	0	0.0320953	0.0700952
ANXA11	114.398	129.748	140.837	130.885	97.5645	116.555	113.319	114.06	112.762	99.4767
ANXA13	0	0	0	0	0.0162339	0.00723965	0	0	0	0.0186843
ANXA2	1139.12	1071.23	940.296	887.201	1166.7	859.512	751.193	683.1	631.627	1026.25
ANXA2R	0.407276	0.375607	0.269322	0.392438	0.338105	0.345908	0.111966	0.346363	0.376011	0.4807
ANXA3	1.90293	3.20833	1.50145	1.53531	6.80047	0.784204	3.53616	2.37981	0.624296	5.9911
ANXA4	14.6962	22.74	12.7655	13.5419	21.1173	27.068	34.6516	25.0496	23.2956	30.0039
ANXA5	627.496	609.424	484.721	522.624	533.921	562.881	588.216	529.968	491.256	567.861
ANXA6	94.4722	97.3155	83.699	79.8069	104.22	168.151	168.528	142.331	125.018	176.62
ANXA7	30.7963	31.1229	32.559	33.1665	29.3584	48.4657	48.3184	51.3142	53.3444	50.0994
ANXA8	0.00722499	0.0453467	0	0	0.0246973	0.00550696	0.0884786	0	0	0
ANXA8L1	0	0.119357	0	0.0721979	0	0.0338214	0.0258761	0	0	0.101835
ANXA9	1.39726	1.0935	0.876237	1.01785	1.72552	1.88992	1.8298	1.3147	1.71229	1.41401
AOAH	0	0	0	0	0	0	0	0	0.00950121	0
AOC1	0	0	0	0	0	0	0.0209108	0	0.00942027	0
AOC2	0.200964	0.21022	0.173614	0.123857	0.166968	0.314863	0.239268	0.0830798	0.20678	0.214133
AOC3	0.0342301	0.0767287	0.0495152	0.0455686	0.0548479	0.0326131	0.044913	0.0557193	0.0269776	0.0168338
AOX1	9.90676	8.72202	4.54146	4.30867	8.36658	5.69628	6.41964	4.19088	2.70142	8.85709
AP1AR	3.61444	3.35247	3.88439	3.77596	3.79343	2.63534	2.94811	3.68873	3.11563	3.57709
AP1B1	32.8065	34.2191	34.8259	32.686	34.4095	39.8676	35.4139	35.9529	38.9448	40.048
AP1G1	23.8579	22.227	22.4649	20.7116	23.7592	20.2366	19.3915	18.3607	18.9099	20.7906
AP1G2	2.22534	3.43191	2.21712	2.50329	3.34228	3.07432	3.2167	2.61329	3.73131	3.06428
AP1M1	36.1248	32.3514	31.8035	31.5097	37.7683	31.5804	30.383	27.943	27.7272	39.2986
AP1M2	0.655118	1.37812	0.710741	0.916847	1.00486	0.915452	2.09384	0.992176	0.939959	1.71001
AP1S1	59.1201	57.1127	66.9124	49.5254	57.2785	34.4133	32.3399	33.819	28.1982	42.229
AP1S2	28.9756	31.1899	20.3294	17.8318	28.3628	16.1017	17.1041	14.6813	13.3533	26.6049
AP1S3	0.644192	0.676615	0.761455	0.588053	0.770717	0.241296	0.370295	0.164353	0.266908	0.333096
AP2A1	50.7451	55.263	52.5958	46.8694	48.5125	57.4005	60.1372	55.4326	51.5169	57.7706
AP2A2	28.5552	28.9942	28.1426	30.2888	27.0639	30.268	27.0211	26.0312	29.3791	30.3023
AP2B1	63.0987	58.7566	63.2715	56.6762	68.6104	64.4858	61.0561	62.9401	64.8929	71.8983
AP2M1	338.86	325.787	323.999	297.274	320.925	187.21	201.067	194.159	168.526	218.881
AP2S1	199.802	200.585	178.597	223.537	172.281	143.386	144.502	133.136	139.391	167.004
AP3B1	26.7088	26.4406	25.3318	24.7485	26.5272	24.9403	24.9725	23.7184	24.542	27.1874
AP3B2	0	0.0106609	0.0286657	0.0351746	0.0203219	0.0211463	0.0069337	0.00737314	0.0374834	0.00779644
AP3D1	38.5347	39.23	33.4809	36.9998	38.3238	48.9895	50.6493	39.3888	46.7273	48.5695
AP3M1	21.0405	19.2628	20.7466	18.3102	19.4691	19.512	16.6541	19.0014	18.8339	19.7342
AP3M2	7.87366	5.36916	4.53886	6.7329	7.96996	5.73	3.39411	3.71459	4.98093	7.33438
AP3S1	32.9332	29.1802	30.0659	27.6295	32.7212	33.874	35.5907	40.8532	31.2676	36.5878
AP3S2	0.037239	0.0378413	0.0502766	0.0771155	0.0678904	0.0510911	0.0564616	0.0392569	0.0371754	0.0488361
AP4B1	2.7686	2.37809	2.83708	2.52733	3.51518	2.3869	2.19384	2.70078	2.31036	3.38672
AP4E1	4.93234	5.09353	5.24333	4.91038	5.40317	5.59528	5.81034	6.01466	6.03759	6.00045
AP4M1	5.59933	5.44476	7.02161	6.64218	8.37722	4.75476	3.89762	4.73882	5.08425	7.61717
AP4S1	1.92028	1.72608	2.18949	2.63965	1.99062	1.95888	1.78076	1.79065	2.07858	1.76091
AP5B1	5.04387	4.61859	7.27354	5.37844	5.02241	3.64528	3.45849	5.12797	4.56849	4.02723
AP5M1	13.4323	13.5673	12.9169	14.2445	12.7115	14.4286	13.3359	12.7865	14.1614	14.162
AP5S1	11.4589	12.3996	12.7554	12.754	10.5236	10.9774	7.96382	8.30063	11.0785	9.35615
AP5Z1	6.57978	7.53424	7.06797	5.35389	7.30866	7.34067	6.79688	6.84528	5.87782	6.66594
APAF1	4.74534	5.0737	5.01823	4.81198	6.67161	3.12674	2.91245	2.89763	2.84058	4.38183
APBA1	1.77211	1.59293	1.19432	2.0255	3.77071	2.72872	2.0903	2.05836	1.71759	4.33326
APBA2	0.573648	4.85163	4.60218	3.61432	3.44549	1.37994	9.10332	7.72755	7.31707	7.41491
APBA3	5.63876	4.08262	5.60896	4.50757	4.13619	6.04622	4.56812	5.88631	5.72992	4.66651
APBB1	21.4663	18.9656	16.589	18.2389	19.2752	26.3327	25.6381	22.1671	24.0371	22.0795
APBB1IP	0.776532	3.3811	3.20419	8.42373	6.98935	0.796271	3.3132	3.20619	8.21143	9.50044
APBB2	10.8687	13.9154	9.4068	8.43394	15.9157	9.54397	9.86541	8.67277	7.78931	14.0545
APBB3	2.2939	2.33387	1.79819	2.15164	2.18921	2.55983	2.06661	2.0251	3.16108	2.16163
APC	8.34404	7.28929	7.08164	6.46147	9.13611	5.57221	5.00954	4.69591	4.36724	6.84134
APC2	0.596469	0.511386	0.356883	0.48686	0.51841	0.78206	0.883544	0.792399	0.749174	0.648046
APCDD1	4.79558	1.55186	6.18425	2.38319	1.97048	5.75898	1.44857	5.60527	7.78111	3.14452
APCDD1L	3.13344	0.755973	0.087983	1.1764	0.910511	2.44908	0.744851	0.0507228	0.968642	1.92673
APCS	0	0	0	0	0	0	0	0	0	0
APEH	19.8435	16.9445	16.2646	20.5028	19.295	18.5571	16.4232	14.488	20.0721	19.859
APELA	0	0	0	0	0	0	0	0	0	0
APEX1	88.0128	80.7381	72.848	99.1797	87.3728	73.3446	66.9477	68.1815	89.0137	87.081
APEX2	10.9478	10.6	9.84728	11.4442	11.1139	6.56921	6.53633	6.67721	7.00103	9.10573
APH1A	44.4234	46.5015	48.5811	45.8975	48.8988	40.9326	40.2358	43.0459	43.5944	44.4968
APH1B	3.84338	4.39869	3.91699	4.05964	4.16194	7.09538	7.01385	6.5895	7.83679	8.0093
API5	49.2001	42.9931	41.289	47.9358	47.5344	35.8293	35.0482	34.6235	38.7501	41.933
APIP	13.4292	10.9867	10.3299	11.724	11.3778	13.5482	12.6342	14.6465	13.5637	15.6801
APITD1-CORT	2.51834	1.59902	3.12694	3.20385	2.18906	2.05132	1.4087	2.22183	2.9729	2.29624
APLF	1.21712	1.01237	1.25126	1.30438	1.61906	0.892694	0.887208	1.11432	0.853667	1.10677
APLN	0.0639717	0.00819407	0.0594885	0.0648853	0.113242	0.0278628	0	0.0382527	0.00720253	0.0359545
APLNR	0	0	0	0	0	0	0	0	0	0
APLP1	3.37836	3.08717	1.3835	2.15208	3.10838	3.82664	4.83943	1.86137	4.09127	3.9191
APLP2	187.848	192.214	181.319	139.64	138.18	179.335	149.645	173.851	138.104	142.922
APMAP	51.8298	53.329	65.5758	52.6508	44.2926	67.0385	58.4379	73.753	71.435	54.8794
APOA1	0	0.0123332	0.0397948	0.0732459	0.0235097	0	0.024064	0.102356	0	0.0135291
APOA2	0	0	0	0	0	0	0	0	0	0
APOA4	0	0	0	0	0	0	0	0	0	0
APOA5	0	0	0	0	0	0	0	0	0	0
APOB	0.00625951	0.0121603	0.035464	0.00740706	0.00178308	0.0159035	0.014601	0.117418	0.0435773	0.00410443
APOBEC1	0	0	0	0	0	0	0	0	0	0
APOBEC2	0.0180315	0.0404187	0.0326042	0.0480088	0.0616373	0.0687191	0.0315454	0.00838615	0.1279	0.0709409
APOBEC3A	0.0207929	0	0.00751944	0	0	0.00792427	0	0	0	0
APOBEC3B	25.6751	0.00880003	16.9728	7.57809	21.0019	5.54328	0.0944364	3.45998	2.12717	10.2615
APOBEC3C	70.2602	72.0685	63.571	56.0795	64.9579	57.9568	53.5575	50.0821	56.0229	62.9086
APOBEC3D	1.01233	1.59372	0.974833	1.0238	1.04618	1.08563	1.66291	1.04565	1.20604	0.793083
APOBEC3F	3.42973	3.3875	2.5	2.38754	3.2836	3.26363	3.12665	2.26306	2.73685	2.68288
APOBEC3G	4.51431	4.06204	3.20116	2.36679	3.45969	2.3388	2.45921	1.98745	1.92453	2.03045
APOBEC3H	0.0608122	0.0272628	0.0219918	0.040478	0.103937	0	0.0265971	0.0141414	0.107837	0.0299065
APOBEC4	0.0106022	0	0	0	0	0	0	0	0	0
APOBR	0.0155398	0.0418001	0.0112395	0.00689577	0.02324	0.0118446	0.0339828	0.00722731	0.0398039	0.00764224
APOC1	1.04728	0.229538	0.488146	1.11535	0.616544	1.29494	0.814299	1.66687	1.33897	0.984291
APOC2	0	0	0	0	0	0	0	0	0	0
APOC3	0	0	0	0	0	0	0	0	0	0
APOC4	0	0	0	0	0	0.018258	0	0	0.0188788	0
APOD	0.808291	2.22096	0.537467	1.70083	0.802158	2.08675	2.3948	0.776098	3.28792	1.2951
APOE	7.11975	14.8667	10.6898	8.81216	11.43	9.16049	19.6707	13.0106	9.58551	13.911
APOF	0	0	0	0	0	0.0132963	0	0	0	0
APOH	0	0	0	0.0217725	0	0	0	0	0	0
APOL1	2.48579	5.03194	3.07004	1.94447	1.52046	4.40546	9.51575	6.16586	3.00078	2.11495
APOL2	14.3826	17.0715	11.1886	9.28102	10.9099	15.1476	17.6595	11.8225	8.93421	11.0168
APOL3	3.29419	6.40282	3.18201	3.39963	3.18556	2.70496	4.88153	2.48458	3.15563	2.1103
APOL4	0	0.0318285	0.0128374	0.0236284	0.011376	0.0405856	0.0155256	0.0082548	0.0174857	0
APOL5	0	0	0	0	0	0	0.00896125	0	0.00807405	0
APOL6	10.4615	13.9632	12.76	10.7958	10.6437	8.19532	11.9801	10.5688	9.24578	6.20945
APOLD1	1.93095	2.49144	2.44121	2.00351	4.52114	2.13709	3.70494	4.38659	3.54105	5.60811
APOM	1.35556	1.50141	2.45109	1.7692	1.51618	1.39789	1.42987	1.743	1.19404	1.39211
APOO	7.3724	6.30608	6.55913	7.38836	9.46716	6.9421	6.44885	5.9594	5.87208	8.68867
APOOL	5.80432	5.19816	5.81439	5.588	6.45337	4.54565	4.47543	4.89679	4.6625	5.70894
APOPT1	17.1921	15.4238	12.9793	13.2705	16.6658	16.6708	15.2316	13.6282	13.3833	17.5812
APP	260.939	343.419	357.921	353.911	301.077	282.086	349.057	367.119	388.859	333.66
APPBP2	15.1448	16.0614	15.9273	15.3753	14.9708	12.4133	11.6565	12.7541	13.366	12.4784
APPL1	9.59594	9.07904	9.01135	8.43871	9.16633	7.7254	7.04376	7.766	8.40376	8.84537
APPL2	45.188	33.6643	30.3554	32.0544	41.3282	35.9422	24.8368	27.5872	27.7687	36.2688
APRT	55.4034	60.2252	64.2759	61.8737	58.796	60.9233	63.8393	56.7562	61.1276	63.5588
APTX	12.9495	12.4463	12.9979	14.3411	13.4742	12.6661	12.22	10.7312	12.9802	14.8752
AQP1	0.231086	0.202489	0.121555	0.363566	0.363545	0.368285	0.225108	0.210063	0.716083	0.501069
AQP10	0	0	0	0	0	0	0	0	0	0
AQP11	2.83961	3.01846	2.28146	1.44529	2.3565	2.034	1.67587	1.65479	1.04618	1.85748
AQP12A	0	0	0	0	0	0	0	0	0	0
AQP12B	0	0	0	0	0	0	0	0	0	0
AQP2	0	0	0	0	0	0	0	0	0.00555658	0
AQP3	0.568536	0.614714	0.483771	0.39327	0.478713	0.325008	0.387612	0.342185	0.336058	0.641427
AQP4	0	0	0	0	0	0	0	0	0	0
AQP5	0.0322888	0	0	0.0286562	0.0137966	0	0.014122	0	0.069981	0
AQP6	0.0111016	0	0	0.0049263	0	0.0338469	0	0	0.0131241	0
AQP7	0	0	0	0.0160127	0	0	0	0	0	0
AQP8	0	0	0.0244382	0	0.0384998	0.0171693	0	0	0.0355061	0.0110777
AQP9	0.0051909	0.00465428	0.00750884	0.0046069	0	0	0	0.00482839	0.0122732	0.0051056
AQR	11.1503	11.4875	11.3933	11.0952	11.9922	8.99622	8.36594	9.12542	9.7432	11.4691
AR	9.49823	10.0087	9.87369	9.20586	9.39577	12.0629	9.96894	11.4742	12.8517	9.91667
ARAF	34.0123	34.4013	38.9602	34.6585	29.9996	32.7692	29.8967	32.0743	34.1994	29.5709
ARAP1	8.71855	8.304	11.9559	7.06001	9.57398	15.5028	13.4081	18.9023	14.107	14.0966
ARAP2	1.73892	0.102269	0.998639	0.799168	0.32149	1.41998	0.0490106	0.876677	0.701802	0.360175
ARAP3	3.02082	3.03487	1.85279	1.93805	2.75618	2.77196	2.5224	1.65363	2.25281	3.2851
ARC	0.0699609	0.0358449	0.021686	0.0887001	0.0939509	0.0380892	0.00874239	0	0.0315074	0.0196604
ARCN1	94.3606	83.8816	84.3406	86.1886	83.4066	115.704	94.673	109.13	108.078	93.5114
AREG	0.0923621	0.362312	0.200408	0.389363	0.0887969	0.0703993	0.0201979	0.010739	0.163784	0.0794888
AREL1	20.4567	19.0018	19.5137	19.5792	20.883	19.4342	17.6574	17.6113	21.1483	20.9003
ARF1	311.453	290.965	307.477	305.793	276.999	277.045	256.347	268.991	284.016	278.987
ARF3	74.6334	76.5232	86.0658	81.7731	77.3696	76.4548	76.3522	77.3945	82.5667	75.144
ARF4	314.709	310.879	268.783	278.304	271.823	315.694	329.526	297.079	259.634	269.341
ARF5	69.1828	65.3573	76.8894	69.4398	67.829	71.1629	67.312	70.1652	78.1059	74.8677
ARF6	46.5589	46.8497	43.521	50.1401	46.4936	44.453	44.3021	41.5612	39.5181	45.8454
ARFGAP1	22.7978	23.0603	24.8823	21.1064	20.5911	28.3258	24.1877	24.1352	24.0495	19.3606
ARFGAP2	21.4846	20.62	21.6605	19.8924	21.8372	15.6184	14.5165	13.1466	15.5027	18.4622
ARFGAP3	26.908	25.1145	27.2056	22.7656	22.5672	30.9712	28.5342	31.1895	29.364	25.9631
ARFGEF1	11.8527	12.4063	11.6638	10.9336	12.9013	11.2675	11.0421	11.0894	11.2634	12.2355
ARFGEF2	11.7033	11.023	11.0207	9.78691	12.6635	10.0876	8.77595	9.91502	9.54731	10.2718
ARFGEF3	0.0712731	0.00976329	0.0100236	0.0289917	0.0228406	0.0452709	0.0138544	0.0128908	0.0390085	0.0077891
ARFIP1	19.1978	18.6393	17.8169	18.058	17.4959	16.5067	16.1651	17.8211	17.1444	17.4849
ARFIP2	13.7622	14.0817	16.0582	15.138	13.081	14.9174	14.0405	14.7395	16.1031	12.7883
ARFRP1	15.3134	13.782	12.542	12.5837	14.1889	14.5253	13.8988	12.7816	13.6666	16.9537
ARG1	0.0198541	0.053405	0	0.0176205	0.0254503	0.0756651	0.0434174	0.0184676	0.0156475	0.0195279
ARG2	7.18368	6.76112	6.87926	7.08829	6.06275	5.82124	4.76161	4.86279	5.66751	5.21511
ARGFX	0	0	0	0	0	0	0	0	0	0
ARGLU1	24.323	20.7524	20.8963	24.9541	21.7996	18.3789	13.6664	14.6029	17.8633	18.1555
ARHGAP1	35.5982	40.1708	35.3694	36.4838	50.1641	42.8619	59.6037	48.4614	43.103	50.6088
ARHGAP10	10.3836	13.3688	12.1369	13.6776	14.5709	8.70812	9.32737	10.5508	9.04599	14.7931
ARHGAP11A	35.3243	25.5077	24.8648	25.5288	33.1988	10.1591	5.78691	6.71891	8.83315	19.8043
ARHGAP11B	3.73726	2.24693	2.29445	2.45547	3.56515	1.22555	0.772923	0.633274	1.41563	2.62153
ARHGAP12	10.7021	10.6821	11.5378	10.3783	10.171	11.283	11.0602	12.1341	12.0926	9.80485
ARHGAP15	0.0502505	0	0	0	0	0	0	0	0.0132012	0
ARHGAP17	18.6927	21.4138	18.794	12.6812	17.3698	14.9959	16.8031	15.2462	10.1284	14.1138
ARHGAP18	41.888	25.4173	27.6562	28.0507	42.6256	28.1728	19.9831	29.0625	22.2554	44.9184
ARHGAP19	2.59192	2.13476	2.30713	2.61728	3.29013	2.8809	2.60329	2.85888	2.81466	4.90174
ARHGAP20	1.63094	2.16417	0.797507	0.735555	1.42897	2.42713	4.59997	1.89574	1.84308	1.52786
ARHGAP21	12.0144	10.6692	11.1665	11.6351	11.618	23.8236	18.3019	22.8689	29.6232	25.5222
ARHGAP22	23.1299	15.9408	21.9234	21.2439	38.403	7.2436	5.54023	8.73095	7.41153	29.0081
ARHGAP23	27.236	26.619	26.4464	24.763	27.5769	36.3345	31.3299	33.8236	24.4713	30.8513
ARHGAP24	8.72139	9.14008	10.3764	11.8989	7.64127	5.7376	4.34558	6.31706	7.18266	6.82186
ARHGAP25	1.50928	1.05653	1.44703	1.84234	1.57689	0.886677	1.02195	1.32925	1.32782	1.92834
ARHGAP26	0.486729	0.924428	0.840844	1.04928	0.972417	0.330882	0.873085	0.790762	0.562445	0.574153
ARHGAP27	1.21096	1.27814	0.365513	0.643141	0.990042	0.712241	0.588015	0.133039	0.289323	0.473611
ARHGAP28	1.31771	1.16001	3.43295	1.67269	0.561906	2.76152	2.77099	3.81821	5.80524	0.685995
ARHGAP29	44.2249	37.1779	43.0566	36.9424	37.8217	36.0045	22.4374	30.613	30.173	29.7265
ARHGAP30	0.0503281	0.00966973	0.0156004	0.0127617	0.0215046	0.0493208	0.0314453	0.0334382	0.0396649	0.0388937
ARHGAP31	5.15675	4.67599	3.85898	4.15746	6.39211	5.88329	5.63685	4.87296	4.56716	7.27443
ARHGAP32	1.22652	1.16187	1.15411	1.61006	1.68683	1.34487	1.35361	1.37632	1.65304	1.73841
ARHGAP33	1.23821	0.925171	1.07886	0.867556	1.55627	0.929976	0.65239	0.670163	0.679109	1.2321
ARHGAP35	11.5017	10.6857	13.4024	10.596	10.8644	18.333	15.2348	18.5789	17.6175	15.5411
ARHGAP36	0	0	0	0.00922355	0	0	0	0	0	0.010222
ARHGAP39	1.42506	1.67068	1.79985	1.87943	1.61329	1.47162	1.52802	1.42531	1.69798	1.84173
ARHGAP4	0.529311	0.414771	0.582296	0.682932	0.516957	0.647549	0.435768	0.728177	0.694105	0.371867
ARHGAP40	0	0	0	0	0	0	0	0	0	0
ARHGAP42	2.01508	2.75462	4.08309	1.84065	2.6016	1.89272	1.89823	1.99258	1.32915	1.93013
ARHGAP44	0.380934	0.192513	0.763937	0.169039	0.340335	0.258677	0.205987	0.415534	0.223803	0.25546
ARHGAP45	1.14887	1.25263	1.67197	1.02457	0.524261	1.39004	1.06593	1.52774	1.10764	0.770698
ARHGAP5	15.6338	16.3408	16.2805	14.6905	17.8255	13.9754	15.3446	15.0315	15.0139	14.7507
ARHGAP6	1.71894	1.05403	2.37863	1.77771	0.722344	2.38488	1.04383	2.77825	2.29243	1.08288
ARHGAP8	0	0	0	0	0	0.0206917	0	0	0	0
ARHGAP9	0.0228488	0.0102434	0.0702349	0.0354869	0.0732227	0.0348312	0.0249831	0.0159399	0.00900386	0.0449467
ARHGDIA	340.941	318.725	297.104	309.501	340.365	309.59	286.295	254.498	234.83	356.44
ARHGDIB	14.226	20.2864	6.05906	12.8305	24.1078	11.036	20.1468	7.30143	9.83425	28.5468
ARHGDIG	0	0	0	0	0	0.0238401	0.0273594	0	0	0
ARHGEF1	16.5986	14.3897	14.1978	14.2309	16.57	23.0386	17.7409	19.3853	18.7814	21.8209
ARHGEF10	9.14212	8.64837	7.19359	7.1991	9.46346	8.6696	8.48789	9.49403	6.80013	8.98153
ARHGEF10L	4.42537	5.40719	4.92908	4.61068	4.82002	5.27231	5.73468	4.68304	5.18992	4.98419
ARHGEF11	11.0903	11.1141	11.2807	10.7827	10.3311	10.9574	9.29156	9.76605	10.2792	9.52046
ARHGEF12	42.3689	39.548	40.671	35.4344	39.7938	34.6821	29.4342	31.1689	30.5728	31.6256
ARHGEF15	0	0	0	0	0	0	0	0	0.0194807	0
ARHGEF16	0.2435	0.200134	0.168778	0.139568	0.385833	0.0386663	0.0443742	0.0424679	0.0639696	0.169645
ARHGEF17	22.8981	20.9282	29.0999	17.7415	19.4715	30.9439	25.2398	34.5319	20.4673	18.5604
ARHGEF18	7.58493	9.93616	10.3907	8.37276	8.62264	9.90936	10.3542	11.1779	9.70188	8.8667
ARHGEF19	1.58738	1.7198	1.28843	2.28538	0.828995	2.05686	2.10207	1.63238	2.76622	1.07556
ARHGEF2	23.4163	21.4088	20.0538	25.0225	25.8604	26.9343	23.6393	26.9312	24.1038	25.071
ARHGEF25	5.52289	8.22962	6.59452	6.72073	7.24074	7.9695	13.131	8.75248	11.4571	9.09344
ARHGEF26	0.233026	0.030576	0.129488	0.403531	0.39342	0.0541507	0	0.0211466	0.125422	0.190065
ARHGEF28	7.57626	11.1339	9.29631	8.92494	13.9749	3.72403	6.7116	5.91217	4.83965	11.0547
ARHGEF3	1.57033	1.50755	2.56696	1.33031	1.3623	2.38175	3.27794	4.22708	2.86902	1.79025
ARHGEF33	0.0958386	0.138104	0.267366	0.124547	0.0965267	0.109574	0.101797	0.216497	0.175344	0.121196
ARHGEF35	0.142911	0.427125	0.219647	0.290659	0.391829	0.285937	0.755259	0.36556	0.497458	0.597392
ARHGEF37	0.372458	0.735786	0.286909	0.306368	0.755624	0.447763	0.871446	0.321097	0.40571	0.732674
ARHGEF38	0.0170952	0.0153279	0	0	0.00730457	0.0195452	0.00373841	0	0.00673657	0
ARHGEF39	0.970895	0.944241	1.01369	1.06318	1.27132	0.384933	0.325325	0.284037	0.527609	0.947239
ARHGEF4	0.0747206	0.0211567	0.0255994	0.0349023	0.114266	0.266779	0.0722402	0.117057	0.192165	0.185666
ARHGEF40	12.3513	9.58896	12.0193	13.0968	13.5936	15.3265	11.093	13.1142	16.7022	17.1857
ARHGEF5	0.4805	1.53798	0.693122	0.821914	1.23187	0.973917	3.14643	1.08615	1.25244	1.30164
ARHGEF6	1.4495	3.93042	3.25718	3.65699	4.65017	1.63051	2.90139	1.75331	2.40916	3.85452
ARHGEF7	17.0186	19.4124	18.4166	18.0673	13.0886	23.6518	28.8046	25.7861	24.7615	16.513
ARHGEF9	1.21149	1.11948	1.12158	1.2953	1.56881	3.41119	3.28141	3.88445	4.43705	3.51027
ARID1A	19.0728	16.3064	16.9346	17.1233	20.4738	14.7958	13.2295	12.2149	13.979	16.6017
ARID1B	6.84442	5.98692	6.33035	6.9015	7.85118	7.21464	6.37931	6.86421	7.66004	8.15998
ARID2	7.90107	6.72555	6.8826	7.58509	7.83072	5.80849	4.85468	5.24484	6.87396	7.33714
ARID3A	8.49046	9.57326	10.4588	9.01267	6.97926	9.99962	8.6502	9.80032	9.66923	9.45961
ARID3B	1.21357	1.18085	1.94499	1.29122	1.25806	0.777836	0.657433	0.750408	0.804283	0.966431
ARID3C	0.0832303	0.11727	0.137595	0.0633142	0.10161	0.0271881	0.0416022	0.0995373	0.159304	0.105252
ARID4A	6.7413	6.39749	5.85471	5.77458	6.40949	5.61137	5.98121	6.20018	5.90698	6.44071
ARID4B	20.073	17.3754	16.8963	17.9445	17.1073	12.2966	12.1466	11.7932	13.9185	14.0116
ARID5A	11.4306	11.6065	12.3236	9.46985	8.81871	19.8174	15.5352	16.8703	9.81795	9.81744
ARID5B	100.658	122.835	97.4005	98.1951	77.1264	89.2819	82.7302	77.1051	104.431	51.472
ARIH1	20.5504	20.061	20.2854	20.3224	20.1656	14.5004	14.0029	13.8282	14.7701	14.6332
ARIH2	20.4253	18.8528	19.4191	21.5605	20.0139	20.6333	18.2827	19.6781	22.7124	21.3736
ARIH2OS	0.304223	0.223178	0.273377	0.229088	0.0945389	0.372416	0.4032	0.343003	0.690235	0.335493
ARL1	39.4581	39.1185	43.0166	42.5289	37.3317	37.3464	35.6607	42.1803	41.1198	34.0544
ARL10	1.23851	1.34426	1.51392	1.74197	2.42009	2.80441	2.78759	2.06825	2.65431	3.55474
ARL11	0	0.014052	0	0.0208634	0	0.0149318	0.00685441	0	0.00617579	0
ARL13A	0.013037	0.0584462	0.075434	0.0347108	0.10027	0.0496845	0.0228076	0	0.041099	0.0384682
ARL13B	5.17269	4.80385	3.90852	4.90204	5.32959	2.00072	2.39384	2.27307	2.31784	2.61967
ARL14	0.0457153	0	0	0.0710013	0.0195336	0	0	0	0	0
ARL14EP	9.50936	9.2262	8.92103	9.90751	8.98413	8.09807	8.7191	8.51106	10.1555	8.34162
ARL14EPL	0	0	0.0995799	0	0.0196097	0	0	0	0	0
ARL15	7.5318	8.50127	6.94764	5.61683	6.26939	4.89166	5.84185	5.87585	3.99315	4.03333
ARL16	16.6887	18.8336	16.7729	17.4454	19.0746	17.8085	19.0774	18.3347	19.0652	24.4453
ARL17A	1.58941	1.74528	3.03345	0.702189	0.975321	1.23815	1.18206	1.98641	0.607012	0.723107
ARL17B	0.569927	0.48004	0.324773	0.137948	0.118072	0.157965	0.634495	0.385547	0.0544454	0.203841
ARL2	72.0289	61.4352	97.5277	76.3044	66.1614	79.676	63.6637	102.175	81.7304	79.8011
ARL2BP	48.0185	50.3131	48.0746	45.5611	47.5341	54.1223	54.8894	58.0941	56.438	51.1693
ARL3	5.50635	5.85772	5.19275	5.2851	7.23063	6.05492	6.6527	5.78326	6.86019	8.41927
ARL4A	3.69958	2.78844	3.62849	3.78558	4.2913	2.07684	2.2212	2.86621	3.15184	2.93255
ARL4C	26.5877	19.4093	20.3923	17.6924	19.4937	17.5985	18.5478	20.2367	9.41206	14.9586
ARL4D	3.06718	3.85848	3.07215	2.70561	3.70137	4.06642	8.87812	6.10366	7.22267	5.70445
ARL5A	20.4564	19.3903	19.4264	19.0752	18.5398	16.6183	16.6129	18.3148	20.0143	17.4862
ARL5B	10.3726	9.06107	10.4502	8.44061	11.965	3.84197	2.89394	3.32934	3.43559	3.84346
ARL5C	0	0.0280741	0	0	0	0	0.0410827	0	0	0.0615927
ARL6	3.14619	2.77135	3.23577	4.06254	3.24707	2.41914	1.99297	2.1836	2.99731	2.5368
ARL6IP1	237.361	187.358	200.271	193.822	210.176	95.0201	76.8883	87.4598	117.138	168.822
ARL6IP4	56.4436	54.4487	56.3592	59.1924	51.5029	59.0649	54.5372	57.6013	64.8399	60.6778
ARL6IP5	103.275	104.491	108.854	77.0639	92.1016	87.5764	98.2518	103.384	90.2813	94.6868
ARL6IP6	6.86022	6.04354	7.00156	7.24504	7.80045	4.5336	4.56902	6.46357	5.02874	6.14248
ARL8A	20.4287	21.9847	20.6869	19.1995	20.7536	22.9611	23.7602	23.4375	19.9376	18.2911
ARL8B	44.5704	42.9365	39.5718	41.0584	41.1676	31.1657	33.8454	35.995	31.7898	33.8335
ARL9	0.61676	0.616202	0.280396	0.328424	1.29508	0.443238	0.277456	0.163911	0.583302	1.29991
ARMC1	20.8704	19.4121	15.0624	18.6156	24.4612	17.5498	18.7151	16.3208	17.8668	25.6605
ARMC10	10.4781	9.65345	11.6371	11.1282	11.1929	8.5818	9.44398	9.66808	9.36604	11.015
ARMC12	0	0.0797086	0.0642977	0	0.0217059	0.00967991	0.0666532	0.129942	0	0.0249822
ARMC2	0.449916	0.406975	0.420442	0.342761	0.568225	0.512878	0.511968	0.370351	0.43304	0.673574
ARMC3	0	0	0	0	0	0	0	0	0	0
ARMC4	3.23585	2.92227	1.86083	4.04457	4.86818	3.32056	2.226	2.76231	4.39763	5.78669
ARMC5	3.56728	3.3802	3.18849	3.83782	3.48635	3.91096	3.1204	2.8985	3.68233	3.80951
ARMC6	14.0055	11.3529	11.5612	13.6438	13.2049	10.9565	8.40732	8.23642	9.20157	12.1263
ARMC7	5.8564	5.16533	5.41044	6.03694	4.3271	6.0367	5.86652	5.35856	6.88949	5.73197
ARMC8	10.9575	10.3987	10.3934	10.8701	9.74751	6.54632	6.36555	6.96635	6.86759	6.80519
ARMC9	36.9183	65.9957	47.548	73.4423	40.4335	35.6508	62.2713	48.7189	59.8585	41.7966
ARMCX1	24.2892	19.1254	17.493	19.9566	20.2924	19.9977	14.7702	14.4518	19.5822	20.4588
ARMCX2	17.3159	17.1915	14.228	17.3251	17.7999	24.3836	23.9706	17.7574	24.7628	20.3795
ARMCX3	27.5081	29.4604	24.3512	23.3354	27.4045	33.6493	36.3577	32.0592	29.6309	32.908
ARMCX4	2.5975	2.89477	3.08141	3.9431	3.46616	2.2294	2.25302	1.93621	2.99645	3.27111
ARMCX5	3.08781	2.86799	2.52346	2.61863	3.02669	2.68748	2.22543	2.66597	3.0451	3.4524
ARMCX5-GPRASP2	0.194429	0.1341	0.0513822	0.129417	0.118226	0.116847	0.0850364	0.170418	0.150288	0.183879
ARMCX6	9.21332	10.51	7.6198	9.34995	9.81295	8.35779	9.93985	6.97741	8.72355	9.96263
ARMS2	0.0364648	0.0163476	0	0	0.0623239	0.0138969	0	0	0.0143694	0
ARMT1	31.5417	31.1536	29.2346	31.8714	33.6935	19.2762	18.5619	18.6107	21.5922	26.1405
ARNT	10.77	10.3205	10.8671	10.3147	9.55505	14.732	14.697	14.9735	15.6664	12.6231
ARNT2	16.6252	11.2292	7.62537	12.4166	10.885	29.2436	14.0788	11.8143	19.8824	12.8947
ARNTL	1.67383	1.70121	1.88738	2.17753	2.6476	1.59278	1.22315	1.80837	1.48716	1.8355
ARNTL2	11.069	10.832	10.0514	8.50873	14.3586	3.10986	4.08207	3.0301	2.11461	6.85424
ARPC1A	109.167	112.431	106.71	103.154	108.703	89.438	89.4257	89.9567	89.3848	113.969
ARPC1B	93.1872	108.873	113.839	105.893	91.2591	101.268	97.0501	102.529	103.686	98.5037
ARPC2	297.565	317.71	249.334	277.225	296.879	259.2	302.138	251.888	237.059	307.404
ARPC3	184.983	192.319	171.499	182.863	172.827	169.244	174.466	171.388	169.267	192.125
ARPC4	54.3733	58.4313	49.6273	61.9343	58.1408	55.8738	61.7256	54.1875	47.3284	65.7032
ARPC4-TTLL3	0.0110848	0.00993894	0.0133622	0.00327926	0.0284186	0.0281633	0.0258566	0.0309322	0.0232967	0.0181712
ARPC5	133.775	143.565	110.624	128.182	139.052	92.7797	106.166	85.7653	74.4364	100.467
ARPC5L	22.0011	19.2129	20.6375	21.4723	19.0016	15.927	15.439	15.9496	15.1734	20.6157
ARPIN	5.65022	4.95489	4.21191	6.17783	5.62464	4.36731	4.0006	3.52916	4.7593	4.86903
ARPP19	46.4993	45.7522	49.9289	46.7887	53.6887	23.2307	27.9771	28.1211	28.7295	29.5597
ARPP21	0.0257368	0	0	0	0.00879764	0.031387	0	0	0	0
ARR3	0.112542	0.141271	0.0325594	0.129845	0.144264	0.0600465	0.0984437	0.115151	0.0709579	0.0996235
ARRB1	2.85219	5.07248	4.83804	6.56157	4.09031	5.47679	8.25511	7.61783	12.6494	7.54389
ARRB2	4.8562	3.14894	3.97878	4.4064	4.05704	4.53057	3.44586	3.63533	5.87872	4.09624
ARRDC1	8.38605	9.14707	10.1935	8.40781	7.60435	9.30358	10.6534	7.9927	9.89618	8.27476
ARRDC2	1.6786	1.77872	1.56642	2.1044	1.5649	1.82522	2.12547	1.93261	2.07231	1.72606
ARRDC3	9.94942	9.4323	8.74861	10.4475	8.7477	9.40484	7.48083	8.09621	10.6636	9.74609
ARRDC4	15.7569	22.8289	33.2017	14.8104	17.9725	6.10165	12.6708	17.0925	9.04401	8.65747
ARRDC5	0	0	0.0130098	0.00798192	0	0.0205654	0.0157342	0	0	0
ARSA	5.78113	7.95207	7.56082	7.15843	4.71876	9.2435	11.4068	9.17498	9.89103	5.25627
ARSB	19.7829	20.5403	25.723	20.8797	20.3067	5.5844	6.39002	6.49595	6.78779	6.17674
ARSD	16.22	10.2207	14.7602	13.7523	13.3133	23.4469	14.3889	18.7726	20.3012	15.1632
ARSE	1.55279	1.85242	2.93621	3.19415	2.6146	1.32899	1.4964	1.84216	2.91429	2.5886
ARSF	0	0	0.020305	0	0	0	0.049114	0	0	0
ARSG	3.32493	3.23211	4.96045	5.74104	2.53664	2.59703	2.35649	2.54156	4.92094	2.77921
ARSH	0	0	0	0	0	0	0	0	0	0
ARSI	4.02408	2.43452	2.55466	2.36031	2.67734	1.08254	1.66052	1.08363	0.929131	1.5567
ARSJ	18.8792	18.3478	17.4745	21.6966	22.2105	10.3862	10.1261	9.37356	7.66173	12.0025
ARSK	5.34219	5.29933	7.22759	5.99585	6.25143	4.52169	4.51501	5.86217	6.63307	5.24141
ART1	0	0	0	0	0.0095956	0	0.0196437	0	0	0
ART3	0.122843	0.0338906	0.0546763	0.00838639	0.0161506	0.02881	0.0909231	0.0615271	0.0446843	0.0743537
ART4	0	0	0	0	0.0367306	0	0	0	0	0.0211374
ART5	0.195463	0.0922406	0.200898	0.0821714	0.105498	0.376381	0.215971	0.306212	0.283776	0.13154
ARTN	0.0859222	0.056029	0.0508459	0.041594	0.0400512	0.0773982	0.0546608	0.0290625	0.0738737	0.00768276
ARV1	9.16987	9.1586	9.28381	10.602	8.52245	8.88416	8.4442	9.57319	9.64364	8.36272
ARVCF	2.0039	2.37929	1.38072	1.54197	2.77616	1.9614	1.45913	1.19171	0.975211	2.53462
ARX	0	0	0	0	0	0	0	0	0	0
AS3MT	2.01838	2.4094	1.63691	1.8602	1.04614	2.08461	2.42369	1.4164	2.59789	1.30977
ASAH1	31.6998	28.4772	33.8541	30.5053	23.5698	34.1869	30.2934	34.0417	35.8889	22.951
ASAH2	0.348681	0.0111656	0.0405306	0.104993	0.0957775	0.322718	0.157947	0.115832	0.044165	0.0244965
ASAH2B	1.91131	1.31611	1.39843	1.16497	1.81906	1.60555	1.41586	1.66234	1.78596	2.01948
ASAP1	64.8001	53.5739	55.7918	62.9049	66.5404	51.8846	37.5843	47.3902	45.4867	52.8841
ASAP2	25.9722	24.863	18.9302	25.8688	30.6825	21.2431	17.4387	17.678	20.4242	30.1026
ASAP3	4.0838	4.93888	3.41448	3.23366	5.85732	8.6725	9.30154	7.76036	6.9928	7.22372
ASB1	7.332	7.05818	7.69048	7.9816	8.56357	7.90791	6.78447	7.35271	8.06135	9.69705
ASB10	0	0.00721401	0	0	0	0	0	0	0	0
ASB11	0	0	0	0	0	0	0	0	0	0
ASB12	0	0	0	0	0	0	0	0	0	0
ASB13	8.06546	6.74731	9.61572	11.1662	8.44835	7.74109	6.36045	7.06505	10.5716	8.41113
ASB14	0.0986869	0.0786533	0.0793081	0.160571	0.182727	0.079399	0.09112	0.0917951	0.168518	0.0862802
ASB15	0.0051366	0	0	0.00911743	0	0	0	0	0.0161931	0
ASB16	1.27414	1.37708	1.01619	1.2347	1.13005	1.52761	1.68082	0.954531	1.4927	1.35481
ASB17	0	0	0	0	0	0	0	0	0	0
ASB18	0	0	0.0380266	0	0.0179721	0	0	0.0391234	0.0165746	0.0620543
ASB2	0.159607	0.391161	1.62385	0.184146	0.204595	0.145985	0.614297	1.93494	0.226423	0.162217
ASB3	0.370243	0.32032	0.25839	0.386236	0.288646	0.237644	0.295453	0.326261	0.389064	0.389714
ASB4	0	0	0	0	0	0	0	0	0.00864518	0
ASB5	0.0291622	0.0740846	0.0105461	0.0345084	0.211831	0.0296369	0.48467	0.298382	0.0651198	0.258147
ASB6	9.07763	8.73343	9.41815	8.58141	7.71886	7.02995	5.93555	6.20648	6.78233	7.39587
ASB7	6.98213	6.20136	6.90247	6.97119	6.53271	6.57542	5.9847	6.39254	7.28982	6.18583
ASB8	10.9016	9.87333	10.5237	9.14768	9.90882	10.7841	10.5661	10.775	11.3416	10.7549
ASB9	0.0907331	0.406767	0.459372	0.424588	0.140979	0.0377224	0.137088	0.260863	0.247031	0.243388
ASCC1	7.05261	7.46629	6.97555	8.0509	6.66311	8.88581	9.08738	8.83147	9.60998	7.95853
ASCC2	11.5015	11.6924	10.4741	10.9798	12.5894	18.1259	18.8085	17.4967	17.2979	18.7419
ASCC3	41.5193	36.5487	43.2293	52.395	42.1699	42.1146	31.8153	35.8724	46.6223	39.8916
ASCL1	0	0	0	0	0	0.00904082	0	0	0	0
ASCL2	0	0.0142876	0	0.0141421	0	0	0.0139387	0	0	0
ASCL3	0	0	0	0.0201144	0	0.0690997	0.0396501	0.042163	0	0
ASCL4	0	0	0	0	0	0	0	0	0	0
ASCL5	0.0414979	0.018604	0	0	0	0.0158151	0	0.0193	0.0163528	0
ASF1A	11.6609	13.6563	12.3028	13.7831	14.446	8.15859	8.22791	8.82583	10.1898	11.3076
ASF1B	21.1232	16.1467	19.6235	23.2484	22.3497	7.10956	5.0622	5.62051	8.69948	15.017
ASGR1	0.356578	0.210099	0.176847	0.217002	0.269898	0.201899	0.0712934	0.104241	0.192705	0.350718
ASGR2	0	0	0	0	0	0	0	0	0	0
ASH1L	9.27022	8.00339	9.1329	8.46604	9.65004	8.15783	7.03087	7.40431	8.96474	8.19613
ASH2L	19.8826	17.3021	16.7809	18.9252	19.1258	14.5748	14.1605	15.3186	16.4551	18.7288
ASIC1	1.95425	1.38732	1.95218	1.10061	1.50273	2.57818	1.95125	2.81416	2.02132	1.5294
ASIC2	0.0288199	0.00861353	0	0.0213146	0.0082096	0.0292891	0	0.0178715	0.170353	0.0236219
ASIC3	0.297089	0.202678	0.144808	0.252202	0.182135	0.413507	0.209028	0.25832	0.325765	0.235036
ASIC4	0	0.00919516	0	0.0136523	0	0.0078167	0.0358824	0.0190783	0.016165	0
ASIC5	0	0	0	0	0	0	0	0	0	0
ASIP	0.0756768	0	0	0	0.150901	0.115363	0.0661967	0	0.019881	0.148867
ASL	8.56892	7.90148	7.99662	7.43458	7.26604	8.09524	6.75949	7.29772	7.64337	7.35373
ASMT	0	0	0	0	0	0	0	0	0	0
ASMTL	6.50905	7.72676	4.10594	3.242	3.00724	6.52006	6.9829	5.12959	1.89525	4.83452
ASNA1	64.5439	60.4551	66.1683	71.0435	61.0213	54.084	45.7394	50.1608	55.3309	54.43
ASNS	10.9947	9.38591	14.2606	14.2141	12.0346	20.0874	24.9522	45.4775	29.6062	16.1075
ASNSD1	20.0855	17.0149	17.0024	18.4502	19.656	18.1631	16.177	18.1727	17.4463	22.2359
ASPA	0	0	0	0	0	0.0972883	0	0.0395754	0	0
ASPDH	0.0467181	0.125666	0.0337898	0.124386	0.0399242	0.154306	0.354168	0.202792	0.270011	0.0612671
ASPG	0	0	0	0	0	0	0	0	0	0
ASPH	226.544	225.937	249.412	173.355	228.53	208.039	193.778	236.665	186.058	249.878
ASPHD1	7.09676	5.94309	6.70446	7.81986	3.54344	9.20024	9.0762	7.58392	8.7982	3.71555
ASPHD2	2.31226	2.19682	2.30275	2.59278	2.1318	1.74209	1.48583	1.2367	1.94501	1.65759
ASPM	28.2865	19.6107	21.25	22.3882	28.8191	5.8947	2.98121	4.00093	7.82626	15.4209
ASPN	0.140594	0.120579	0.371379	0.417729	0.715664	0.405351	1.05871	2.31415	0.977978	0.919884
ASPRV1	0.013534	0.0242698	0	0.150142	0.109876	0.082526	0.0651121	0.157361	0.170664	0.106493
ASPSCR1	9.05871	8.69271	8.44734	9.2966	8.01969	10.8477	9.56036	8.98971	11.0434	9.73677
ASRGL1	1.23744	0.981926	1.33356	1.10372	0.941167	0.608359	0.400498	0.460411	0.770456	0.687666
ASS1	6.64024	10.4173	13.8392	11.0596	3.54749	14.1517	26.1697	32.866	25.5149	4.87242
ASTE1	1.69446	1.89412	1.66095	1.75611	2.07204	1.41899	1.19453	1.43096	1.23441	1.7653
ASTL	0	0	0	0	0	0	0	0	0	0
ASTN1	0.0114377	0	0	0	0	0.00435897	0	0.010639	0.00901435	0
ASTN2	20.259	9.61099	18.4604	25.0973	5.47325	32.1654	7.57729	15.7979	34.4967	6.29389
ASXL1	23.2656	21.6456	23.3229	19.8292	24.086	19.2895	15.6415	16.7747	19.5388	21.0717
ASXL2	8.97171	7.93562	9.05842	8.49453	8.68484	6.46112	5.29534	6.0588	6.93651	6.32787
ASXL3	0	0.00115847	0	0	0.0242911	0.0019696	0.0113018	0	0.00610971	0.0355824
ASZ1	0	0.0435696	0.0410035	0	0.0207632	0.012346	0.0283371	0.030133	0	0
ATAD1	16.8491	16.8419	16.4778	18.1543	18.5717	16.088	16.198	16.9772	17.4812	16.7619
ATAD2	17.506	10.2015	9.95811	12.7149	14.8177	5.1876	4.04303	3.88559	4.91959	9.8785
ATAD2B	1.32105	1.05397	1.19632	1.21765	1.37464	1.79887	1.10781	1.59101	1.8629	1.9866
ATAD3A	13.0063	12.679	14.5999	12.1881	14.0135	13.0754	12.633	12.6201	10.8607	16.5588
ATAD3B	4.44931	5.05737	5.53657	4.85561	5.84812	4.37932	4.15752	4.55679	4.2245	5.0711
ATAD3C	0.156518	0.253292	0.135293	0.213446	0.150068	0.0581948	0.13691	0.0674673	0.126364	0.033793
ATAD5	2.59291	2.09988	1.93742	2.83986	2.91047	0.706187	0.58719	0.592485	0.80795	1.51668
ATAT1	3.8613	3.9447	3.15035	4.41552	4.49775	3.16731	2.52908	2.66026	3.10731	3.98251
ATCAY	0.766426	0.212454	0.0359682	0.0571161	0.367483	0.49722	0.0716473	0.00544201	0.0414989	0.143861
ATE1	9.09718	7.37992	8.95231	9.56385	8.73932	7.49642	6.7685	7.82551	9.14758	8.47753
ATF1	4.24016	3.81765	4.08337	4.14414	4.38745	8.61091	6.88812	9.17908	9.50623	10.3134
ATF2	15.264	16.5891	15.903	15.2162	15.6915	16.7927	17.3427	18.7025	19.2436	15.5958
ATF3	4.6152	5.38397	2.65094	2.66773	2.77476	10.6559	11.0383	6.66025	2.44725	3.89088
ATF4	87.5104	90.3549	94.1587	96.2682	85.2926	136.522	119.123	147.347	135.756	101.377
ATF5	15.0847	17.0865	15.7849	14.9781	13.0507	8.09584	8.23778	6.75172	8.25113	9.14708
ATF6	11.2392	13.7427	14.2557	17.2448	12.5878	14.9026	15.593	16.4432	19.4929	13.9808
ATF6B	31.7026	31.6517	35.0001	31.0392	29.3577	25.4408	24.0261	28.3817	27.5949	25.7841
ATF7	14.4087	12.7461	11.1195	11.0638	11.7578	16.8355	12.9104	14.0072	13.6351	14.3424
ATF7IP	8.46381	9.30165	7.96564	8.01182	10.4624	8.45071	9.26641	9.40683	10.0677	9.96921
ATF7IP2	0.399246	0.470066	0.644611	0.304222	0.503163	0.230537	0.253986	0.723973	0.1907	0.289556
ATG10	1.61949	1.62588	2.02156	1.78691	2.09468	1.6967	2.50506	2.70453	2.90262	2.31859
ATG101	25.4973	26.4861	28.2059	28.2569	23.5214	31.1281	29.566	35.5142	29.009	29.4831
ATG12	16.0038	16.4754	15.0851	15.8936	17.2625	13.6578	15.4321	16.5837	15.8411	17.6378
ATG13	12.0586	11.9751	11.6004	13.164	12.8145	12.9529	13.7389	12.9909	13.2672	12.7151
ATG14	5.05967	5.11589	5.01189	4.76059	6.56147	7.37216	6.90909	7.33252	7.71339	8.30338
ATG16L1	11.6289	10.519	11.4182	11.0587	10.3084	9.22491	9.2179	9.82705	9.59142	10.1977
ATG16L2	1.40971	1.52156	1.83141	1.63652	1.70143	2.55637	1.60713	1.97621	2.05882	2.20795
ATG2A	6.56723	5.52769	10.6768	5.9043	6.22063	6.24423	5.11569	8.57914	6.82637	6.08416
ATG2B	4.68763	4.299	4.51277	4.14542	4.98337	4.80756	3.92	4.59877	5.06679	4.92528
ATG3	29.1391	24.7523	23.2056	27.7972	26.0268	23.4464	21.5662	22.075	22.9302	27.4716
ATG4A	5.12255	3.67968	2.96825	3.77287	4.16628	3.92241	3.35291	3.2587	4.03722	5.21791
ATG4B	15.8132	15.1893	17.735	16.3113	15.9678	16.4892	14.4748	14.7326	14.4166	17.5602
ATG4C	3.00637	2.88149	2.65192	3.00227	3.21263	3.53496	3.02112	3.35469	3.50894	4.05174
ATG4D	8.08602	8.81027	10.1897	8.23395	7.62238	8.33654	7.71258	8.12658	7.31201	8.6219
ATG5	12.341	12.1371	11.916	12.4035	12.1614	7.35735	8.2616	8.72806	7.857	9.05256
ATG7	6.47494	6.82885	6.43742	7.64524	5.99933	5.82557	6.12776	6.02554	6.15985	6.73782
ATG9A	43.7218	36.9542	41.1971	35.8375	38.405	40.1139	33.4819	32.0771	33.7579	37.1441
ATG9B	0.0215062	0.0231396	0.0435535	0.00381734	0	0.00327845	0.0150497	0.0360078	0.0203395	0.00846113
ATIC	40.3356	37.7504	39.936	45.2836	43.7911	30.2916	28.4809	27.4914	31.0764	35.2299
ATL1	0.726213	1.14072	0.616081	0.562131	0.657935	0.445319	1.26093	0.279342	0.568044	0.596128
ATL2	9.3818	6.97016	9.16285	8.97555	8.66855	6.83743	5.88287	7.24345	7.89885	8.12682
ATL3	31.6691	26.8319	36.3664	27.6944	31.6037	20.8978	21.8067	33.3552	21.8452	24.7734
ATM	4.34434	4.67489	4.68848	5.11957	5.93226	5.57378	5.12334	5.85454	7.05266	6.52019
ATMIN	16.1909	15.0634	18.3643	17.884	15.2812	15.299	12.6651	16.3098	17.7422	15.1818
ATN1	80.8519	75.2461	79.2782	77.2526	80.2011	68.7667	63.3734	64.6542	70.3999	68.2195
ATOH1	0	0	0	0	0	0	0	0	0	0
ATOH7	0	0.034783	0.0210435	0.0344289	0.0497278	0	0.0169668	0.0180421	0.045861	0.00953896
ATOH8	3.78659	3.13381	2.51156	2.31918	2.06997	1.87305	2.13856	1.85807	1.71098	1.74479
ATOX1	61.3371	65.477	62.3832	60.5325	68.2764	75.5468	76.7643	69.1594	64.9142	74.7893
ATP10A	0.211057	0.0176623	0	0.0499499	0.189984	0.28313	0.0566159	0.00523514	0.0354857	0.210356
ATP10B	0	0	0	0	0	0	0	0	0	0
ATP10D	7.0465	9.79673	5.43001	8.166	10.7058	8.35552	12.0069	7.61299	6.86702	8.53674
ATP11A	5.52399	4.4596	4.56073	4.37401	5.20235	4.96737	3.83712	3.65901	3.6053	3.87073
ATP11AUN	0	0	0	0	0	0	0	0	0	0
ATP11B	9.35775	9.04884	9.47924	8.95494	8.78956	10.1583	9.82223	11.3337	10.3451	9.50873
ATP11C	9.55403	11.5779	9.71004	8.55676	13.0979	8.34655	10.9425	10.2332	8.33175	12.3685
ATP12A	0	0	0	0	0	0	0	0	0	0
ATP13A1	19.7757	17.0584	24.6083	18.4874	15.8353	23.2704	15.6588	20.9389	20.7079	15.9697
ATP13A2	17.7425	16.3885	15.9799	14.7893	21.7163	17.1599	14.5274	12.5082	13.9804	20.3607
ATP13A3	41.0451	38.3143	27.9753	27.1408	31.2622	29.4002	26.3775	21.8915	17.9481	21.3232
ATP13A4	0	0.00347647	0	0.00344108	0	0.00443296	0.00678315	0	0	0.0114407
ATP13A5	0	0	0	0	0	0	0	0	0	0
ATP1A1	115.03	123.461	155.645	120.881	91.8759	118.736	103.851	134.128	126.15	91.615
ATP1A2	0.0134807	0.0145046	0	0.0191426	0	0.0123302	0.023584	0.0476494	0.0977456	0
ATP1A3	0.111542	0.107419	0.0418314	0.0953264	0.0847297	0.00944646	0.0939549	0	0.100932	0.0650126
ATP1A4	0	0.0111608	0	0	0	0	0.0108883	0.0115783	0.00981029	0.0122431
ATP1B1	14.5443	11.4377	14.0501	12.6465	12.9042	8.75328	8.03635	12.3638	8.24872	8.77943
ATP1B2	0.0790702	0.0620342	0.0714864	0.0877181	0.0675716	0.0339008	0.00864561	0.00919354	0.0701069	0.00972135
ATP1B3	118.53	107.126	147.244	131.516	101.817	128.239	99.456	129.38	136.847	118.942
ATP1B4	0	0	0	0	0	0	0	0	0	0
ATP23	3.47969	3.96557	3.48896	4.35813	4.78009	2.46222	3.44203	3.26693	4.80993	4.4354
ATP2A1	0.341794	0.15517	0.24408	0.276463	0.336457	0.336366	0.189226	0.205243	0.279606	0.344688
ATP2A2	124.149	125.528	126.931	122.468	113.719	104.296	103.092	101.458	104.098	99.0151
ATP2A3	0.0872808	0.136952	0.0653822	0.179821	0.905714	0.0261353	0.0627136	0	0.103182	1.25704
ATP2B1	53.0502	58.0719	56.8155	61.4702	60.145	43.4113	56.1632	53.173	67.5223	56.79
ATP2B2	0	0	0	0	0	0.00999995	0	0	0	0
ATP2B3	0	0.00406614	0	0	0	0.00345658	0.00396684	0	0	0
ATP2B4	37.631	42.9905	43.4358	30.6347	54.3123	41.0469	53.9266	55.9648	41.5169	50.1388
ATP2C1	45.7635	48.3871	46.6684	44.0816	40.7512	39.6957	39.9642	38.9007	35.606	37.8679
ATP2C2	0.134824	0.0926795	0.146271	0.143587	0.276522	0.065084	0.055036	0	0.120426	0.260797
ATP4A	0	0	0	0	0	0	0	0	0	0
ATP4B	0	0	0.0213101	0	0	0.0074858	0	0.0182706	0.0154806	0
ATP5A1	219.056	219.644	236.585	242.063	200.326	218.456	195.426	208.532	232.274	206.262
ATP5B	343.587	318.933	322.392	339.317	302.228	290.837	258.781	258.126	298.987	307.389
ATP5C1	128.986	122.096	121.801	135.496	122.785	115.919	105.118	109.314	121.88	123.225
ATP5D	76.2299	72.6954	100.281	84.5672	67.3861	82.5865	69.4461	79.1799	83.1902	73.166
ATP5E	140.036	181.434	147.933	179.408	172.151	201.119	210.261	221.464	227.793	206.288
ATP5F1	61.5587	54.9952	55.1686	62.3629	58.2112	63.3127	56.6424	57.9656	65.3227	73.2564
ATP5G1	92.242	77.9149	79.8432	102.523	89.0928	67.3905	58.3883	51.319	71.9774	76.8048
ATP5G2	83.0519	86.9329	80.0203	102.466	74.9923	84.1667	79.6944	80.1841	101.107	84.4431
ATP5G3	40.1437	41.5299	38.4349	39.1371	37.0793	34.4095	32.642	29.8504	32.9051	35.5441
ATP5H	150.435	148.385	132.697	167.847	132.576	138.443	140.54	136.305	140.693	151.078
ATP5I	33.0556	29.8194	24.8715	39.6172	34.4226	38.639	36.0463	37.7301	37.2172	40.2535
ATP5J	46.4274	50.8452	39.9654	56.3585	44.0206	50.8505	50.5364	47.2107	53.2342	50.9822
ATP5J2	87.0966	89.8737	68.9698	101.297	88.2961	100.603	91.1617	89.7792	99.7089	107.008
ATP5J2-PTCD1	0	0	0	0	0	0	0	0	0	0
ATP5L	56.78	56.7645	49.0626	62.3525	55.9185	68.6394	57.4008	58.1199	69.0815	73.2714
ATP5L2	0	0.0330634	0.026671	0.0163634	0.157565	0	0.016128	0	0	0.0362695
ATP5O	111.804	128.467	111.825	130.484	113.711	109.974	118.854	111.239	118.122	118.093
ATP5S	2.8112	3.21536	2.50899	3.31058	3.07228	3.14541	2.61666	2.22935	2.86179	3.19925
ATP5SL	33.6122	30.5438	30.9965	30.4205	28.1132	29.3113	25.7726	24.4274	27.5541	29.3854
ATP6AP1	92.8381	91.1473	126.881	94.0982	76.5797	121.863	105.974	134.074	119.958	91.2091
ATP6AP1L	0.163268	0.0731948	0.109003	0.172765	0.139525	0.224957	0.131829	0.321255	0.390975	0.179114
ATP6AP2	98.0599	101.008	98.4899	92.2845	84.3065	104.454	107.512	113.848	110.251	92.0738
ATP6V0A1	21.2123	19.5274	21.475	19.1705	18.8887	23.8016	19.839	19.6713	19.0092	19.8195
ATP6V0A2	4.38665	4.01798	4.53434	4.85643	4.4165	3.22168	2.83451	3.188	3.73232	3.36882
ATP6V0A4	0.0572663	0.0427886	0.0517738	0.0338824	0.0407821	0.00363741	0.0166975	0	0.00752218	0
ATP6V0B	45.8481	42.4876	47.5608	46.8457	36.9355	47.2377	38.4834	44.6813	41.5628	42.4166
ATP6V0C	260.02	252.78	270.867	245.789	217.073	253.089	225.808	210.324	227.211	242.811
ATP6V0D1	70.7477	67.8397	69.143	70.0537	63.9271	76.382	71.2912	68.8103	67.167	69.5244
ATP6V0D2	1.60993	6.33133	5.36349	2.74176	1.27488	0.44062	1.33213	1.39342	0.793628	0.305689
ATP6V0E1	199.914	204.737	182.187	157.174	174.739	207.769	208.021	179.257	160.638	189.549
ATP6V0E2	10.5642	7.95968	9.93811	11.1351	5.5927	10.494	6.98925	6.43377	9.68115	5.11717
ATP6V1A	37.248	41.4959	51.2384	34.0338	37.5079	37.2212	38.4456	46.4582	37.4099	35.0775
ATP6V1B1	0.34949	0.381483	0.313222	0.4248	0.227246	0.341667	0.292417	0.26148	0.317357	0.269019
ATP6V1B2	93.7383	56.5976	48.9593	49.0375	45.3079	76.727	51.9431	54.3212	45.2824	45.0446
ATP6V1C1	18.9597	19.9013	22.1526	20.2534	18.2573	16.6797	16.4377	18.6206	16.3206	16.6108
ATP6V1C2	0.190477	0.254096	0.346096	0.482404	0.258061	0.251415	0.190998	0.25928	0.289255	0.237611
ATP6V1D	62.6793	59.6885	49.2398	59.7252	58.9737	46.3634	50.0681	45.6538	42.5718	57.1644
ATP6V1E1	108.932	112.948	93.873	103.958	100.371	101.025	106.535	92.3584	86.6927	109.176
ATP6V1E2	0.731495	0.788712	0.770164	1.03543	0.925809	1.03747	0.720854	1.11105	1.46682	1.06555
ATP6V1F	104.738	99.6203	108.956	93.8488	99.692	120.285	113.649	118.641	110.427	117.357
ATP6V1G1	47.1307	50.0559	45.6428	54.3671	50.0217	55.9413	56.5045	63.1476	63.5874	65.28
ATP6V1G2	1.04253	1.4065	0.732887	2.62871	0.857613	0.898593	1.55113	0.480329	2.04258	0.795399
ATP6V1G3	0.270721	0	0.310024	0.340375	0.192794	0	0.29601	0.167877	0.497846	0.399409
ATP6V1H	33.8009	34.0903	32.065	31.1137	35.7615	31.3382	31.0225	31.4789	30.0904	36.5401
ATP7A	3.80553	4.00568	4.793	4.0908	4.98818	3.38783	3.05459	3.80855	3.68245	3.77744
ATP7B	1.34009	1.67969	1.37674	1.20785	1.96153	2.27613	3.09482	2.16306	2.1306	2.03868
ATP8A1	0.317926	0.132921	0.459893	0.231433	0.125162	0.157921	0.0499953	0.186073	0.44764	0.177432
ATP8A2	0.0248323	0.00974104	0.00449012	0	0.00795792	0.0141956	0	0.0086618	0	0
ATP8B1	3.52292	9.26933	6.04528	5.58161	7.53076	6.32725	9.15798	7.01764	4.30163	5.55625
ATP8B2	28.4686	34.6647	32.9477	28.6417	26.0837	19.2475	21.0403	23.0092	17.2724	12.847
ATP8B3	0.437577	0.238021	0.23631	0.551454	0.468676	0.353537	0.170967	0.246925	0.708124	0.364394
ATP8B4	0.638368	0.781781	2.40428	0.677095	0.201803	1.0483	2.83966	2.81204	1.5073	0.324148
ATP9A	3.84626	6.41033	2.71199	5.80131	6.44337	6.09608	9.10087	4.43881	7.54026	7.9026
ATP9B	4.42217	3.8585	4.31787	3.94516	3.98496	5.03832	4.5177	4.86848	5.91968	4.53127
ATPAF1	22.8593	20.3818	22.8182	24.9252	20.4805	19.9146	18.4026	21.1442	20.4642	21.0105
ATPAF2	10.0616	9.25981	8.7808	9.02234	7.56826	9.68764	8.2532	7.44304	9.92726	7.777
ATPIF1	56.4335	59.1443	51.7516	60.0811	58.6486	58.896	54.1023	51.1995	62.604	66.5426
ATR	5.88663	5.91685	5.91961	5.77422	6.09254	3.78463	3.65145	3.6952	4.60704	4.85038
ATRAID	65.4355	51.7215	68.999	71.5197	49.0653	74.3296	56.1634	73.4258	89.8296	56.0728
ATRIP	3.89075	3.37467	2.95602	4.21639	4.28692	2.93477	2.37831	1.71824	2.67514	3.62242
ATRN	23.2025	26.0321	27.8337	26.8092	24.1295	25.8473	27.1436	28.8007	32.5303	24.2988
ATRNL1	0.812229	1.28635	1.25769	1.56803	2.22545	1.21052	1.60407	1.11898	1.84562	3.07199
ATRX	22.9455	20.6256	20.0024	21.7051	23.2943	20.5301	20.108	20.3353	22.469	24.1157
ATXN1	5.80969	6.9156	5.72814	7.25424	7.94491	5.39849	7.40973	6.43053	6.256	6.15661
ATXN10	68.3838	84.2197	68.9712	58.8105	58.3925	58.0809	63.0607	58.1508	51.8235	57.999
ATXN1L	8.65673	7.931	8.096	8.33273	9.41732	6.82749	6.27647	5.96182	7.16122	7.33671
ATXN2	30.6832	32.0896	28.7889	28.6261	28.4394	24.5145	23.8317	22.1272	22.0271	22.065
ATXN2L	35.9703	30.949	34.0967	33.2528	37.4555	36.4933	29.6149	32.9615	33.2683	37.826
ATXN3	2.72894	3.009	2.86277	3.38269	3.81036	1.70528	1.71436	1.79154	2.20407	2.22935
ATXN3L	0	0	0	0	0	0	0	0	0	0
ATXN7	3.79082	3.64655	3.55948	3.64007	3.8314	3.16568	3.15929	3.0625	3.2121	3.31259
ATXN7L1	7.0187	4.83259	5.88267	5.09318	5.00369	6.57129	4.14659	5.29266	5.57599	5.83279
ATXN7L2	2.54783	2.92055	2.42282	2.15716	3.39514	2.06424	1.69982	1.27389	2.01287	2.16617
ATXN7L3	22.5105	24.8234	27.3353	24.4111	23.0131	24.5137	23.0265	22.9118	24.1488	22.9407
ATXN7L3B	20.0371	17.2949	17.007	17.3319	20.4023	26.1352	24.3166	24.3207	25.7278	27.0039
AUH	4.63482	5.69826	5.7797	6.85008	4.43482	5.40296	5.63312	5.44796	7.1945	6.25081
AUNIP	2.14717	2.05157	2.20056	2.71494	2.68508	0.789863	0.667157	0.601481	0.901658	1.47588
AUP1	29.0001	24.9953	27.7753	26.742	28.6289	35.4998	27.6435	35.331	33.0052	36.1059
AURKA	45.2774	31.0249	38.5101	38.611	42.4677	9.01479	5.33607	7.10459	10.5282	21.8403
AURKAIP1	93.9476	86.8511	90.2261	96.6406	84.6722	80.9485	68.8789	65.3165	78.5762	93.0128
AURKB	31.0161	20.5147	21.136	25.8497	31.1444	9.47651	6.36944	6.64997	12.227	22.0068
AURKC	0.279878	0.307978	0.184025	0.0903239	0.304408	0.271506	0.356098	0.354999	0.130342	0.32533
AUTS2	0.388146	2.13329	0.244303	1.4831	2.56498	0.639123	3.88506	0.686251	1.97789	2.77437
AVEN	10.4883	10.7845	9.31882	10.2306	13.7818	12.0281	16.1268	14.3026	10.253	16.9125
AVIL	0.477122	0.427799	0.423356	0.523849	0.420348	0.337423	0.262458	0.434652	0.58537	0.382199
AVL9	18.9542	17.6567	15.4283	15.3432	15.7666	12.5955	10.3419	9.72882	8.98436	10.677
AVP	0	0	0	0	0	0	0	0	0	0
AVPI1	15.2927	10.865	14.1914	12.5766	9.17074	10.3656	8.23907	9.94253	11.6772	8.41068
AVPR1A	0	0	0	0	0	0.011471	0	0.00174984	0.00296526	0
AVPR1B	0	0	0	0	0	0	0	0	0	0
AVPR2	0.0351174	0.0314871	0	0.0155833	0	0	0.00767955	0.0163325	0.00691924	0.0172702
AWAT1	0	0.00944164	0	0	0.00899887	0.00802623	0.0460553	0	0	0
AWAT2	0	0	0	0	0	0	0	0	0	0
AXDND1	0.00404496	0.00725362	0.0409584	0.00717979	0.0172837	0.00616623	0.0212295	0.00376248	0.00956382	0.00795699
AXIN1	4.6001	4.46522	4.24015	4.86211	4.07777	5.49602	5.91783	6.08008	5.77626	5.1634
AXIN2	0.201805	0.118549	0.128344	0.182189	0.2349	0.336808	0.143046	0.113274	0.255025	0.1232
AXL	267.505	212.462	201.302	232.089	280.608	172.321	125.432	139.4	183.88	223.089
AZGP1	0	0	0	0	0.00995211	0.0177529	0	0	0	0
AZI2	21.6324	20.0733	19.6231	23.9769	20.7741	21.4487	23.7376	23.3591	23.9972	23.3154
AZIN1	51.4718	48.8146	51.205	54.5424	49.5134	52.1487	51.8025	52.8371	59.7312	57.3729
AZIN2	0.869338	0.351112	0.566457	0.63252	0.334647	1.45657	0.376792	0.888763	0.876496	0.731802
AZU1	0	0.0143887	0.0464272	0.0284845	0	0.0244634	0.0280747	0	0	0.110488
B2M	1971.73	2416.35	1882.62	1604.51	1938.94	2230.92	2632.05	2331.34	1980.9	2201.01
B3GALNT1	1.89483	1.47633	1.04282	2.40844	3.2125	1.5173	1.23833	1.0413	1.57919	2.78911
B3GALNT2	20.3581	18.7003	21.6928	21.3315	16.1692	15.3122	13.2566	16.0285	19.2628	13.4401
B3GALT1	0.0883362	0.11576	0.0196588	0.0422144	0.365837	0.07251	0.124821	0.0505645	0.0481985	0.334172
B3GALT2	0.033217	0.14147	0.144149	0.05896	0.408056	0.370281	0.737293	0.536841	0.199616	0.620753
B3GALT4	1.15338	1.80192	1.53569	1.69827	1.29926	2.39759	3.91327	4.39698	3.56716	2.15712
B3GALT5	0.0162185	0.0145419	0.0469213	0.0911609	0.0138599	0	0	0	0	0
B3GALT6	11.6303	12.9345	15.107	15.2839	12.9275	13.1826	12.2127	12.0398	13.186	12.9437
B3GAT1	0	0	0.00593596	0.00728378	0	0	0	0	0.0194047	0
B3GAT2	0	0	0	0	0	0	0	0	0	0
B3GAT3	25.6578	28.1789	46.466	29.145	25.0215	25.9547	23.6248	36.1416	26.5832	25.8852
B3GLCT	5.03291	6.53078	5.82425	6.04245	5.74962	4.54209	5.56113	6.25168	6.23082	6.07432
B3GNT2	5.36649	6.73247	6.01879	5.49397	5.30427	5.9116	8.40827	7.17337	5.25978	5.31612
B3GNT3	0	0.00971239	0	0.00961352	0	0	0	0	0	0
B3GNT4	0.0467181	0.0791228	0.0262809	0.00921381	0.0576683	0.00791311	0.0408656	0.0482839	0.0122732	0.0204224
B3GNT5	3.11929	4.04627	5.87669	5.90139	5.64585	4.68157	3.96621	8.08951	8.42837	7.06736
B3GNT6	0	0	0	0	0	0	0	0	0	0.0113201
B3GNT7	0.00812787	0.0473697	0.0117573	0.115415	0.128499	0.145586	0.2204	0.257049	0.281854	0.179872
B3GNT8	0.550279	0.866963	0.972259	0.690696	0.738974	0.437404	1.29963	0.7824	0.427494	0.610824
B3GNT9	13.6262	14.415	15.7009	16.2354	13.0362	19.2154	15.9542	15.5216	18.0445	14.2379
B3GNTL1	0.907473	1.18204	1.46291	0.949626	1.19605	0.884393	0.805639	0.827302	0.957162	1.50536
B4GALNT1	2.84898	6.03048	1.84757	3.8567	5.62954	2.96408	6.06197	1.28029	3.72805	4.98951
B4GALNT2	0.524457	0.610611	4.26315	0.840596	0.100341	0.274453	0.0958597	1.37612	0.801999	0.130884
B4GALNT3	0.0171399	0	0	0	0	0.00653211	0	0.0119572	0	0.00421457
B4GALNT4	0.307089	0.56216	0.385605	0.598076	0.944025	0.611174	0.873014	0.587157	1.1866	1.32144
B4GALT1	12.1636	16.1312	17.2196	18.9873	16.2142	45.5352	60.1073	68.2668	70.3431	53.452
B4GALT2	26.9454	27.9101	32.6494	27.5187	31.0815	39.1242	36.4188	35.412	35.1342	35.8079
B4GALT3	15.7823	15.0428	14.5434	12.5479	14.6648	15.1945	12.9998	12.9155	12.5991	16.0821
B4GALT4	16.1774	12.9622	14.1574	17.0143	14.3879	20.7558	18.7559	20.492	21.1035	19.0071
B4GALT5	14.3205	16.6424	20.7196	12.5407	13.7743	13.1049	18.0184	18.3663	14.5941	12.7183
B4GALT6	0.739199	0.293201	0.153038	0.773099	0.934637	1.02003	0.36296	0.212152	1.10452	1.48113
B4GALT7	13.5048	14.9278	17.2983	14.5565	14.1913	16.1579	15.4874	14.1389	15.9216	13.9114
B4GAT1	25.4568	21.868	45.1218	30.8038	19.7295	29.3682	22.3175	37.3621	37.5798	21.6225
B9D1	5.81587	5.49501	6.77813	7.08031	5.11517	7.19072	4.76691	5.54268	8.67442	5.56214
B9D2	3.68651	3.43353	3.1004	3.2464	2.72303	2.87524	1.66234	2.08668	2.39867	2.97945
BAALC	0.127824	0.0573052	0.0654866	0.132351	0.0500664	0.0811909	0.153741	0.15853	0.230866	0.0366695
BAAT	0.00859496	0.00770645	0.00621648	0	0.00734505	0.0196535	0	0	0.00677391	0.0169074
BABAM1	46.5088	44.7054	42.5602	47.2519	43.2119	43.0644	39.4121	34.0258	44.1689	47.9894
BACE1	23.1893	16.5247	18.6238	18.598	20.2342	32.1008	26.55	31.6306	30.0392	28.5593
BACE2	7.58959	5.08804	6.03633	7.57586	5.0877	7.35133	5.48076	6.14335	7.34602	5.10193
BACH1	20.1388	23.3478	23.1738	22.6196	20.3788	16.1672	16.4117	18.2754	21.7891	20.281
BACH2	0.0304408	0.0114922	0.0208582	0.0426571	0.0219066	0.0317505	0.00280289	0.00894158	0.0315674	0.026789
BAD	31.9345	35.9661	49.7689	39.5926	32.5007	35.549	37.0495	47.9666	37.5515	36.1119
BAG1	7.14336	6.63	7.10061	8.62174	6.35485	7.26546	6.21523	6.15272	7.71634	7.30283
BAG2	41.4326	52.3914	34.6639	39.548	37.1734	39.8884	55.5497	36.0496	41.878	33.8563
BAG3	51.6099	45.4578	42.844	42.8287	43.85	41.4034	36.3783	35.6885	32.7722	39.3042
BAG4	9.55059	9.40793	11.0054	10.7441	9.30647	8.8862	9.47916	10.5243	10.739	9.07494
BAG5	14.3458	12.388	12.8298	13.0585	14.0186	11.6483	10.7665	10.9062	10.0401	12.2415
BAG6	72.4078	67.7158	76.2774	70.3176	69.0839	71.4928	57.1409	66.3614	68.3312	68.3136
BAGE2	0	0	0	0	0	0	0	0	0	0
BAHCC1	3.92398	3.15867	4.57059	3.45709	3.45986	3.99114	3.0715	4.26294	5.3553	3.162
BAHD1	5.93833	5.80746	5.27137	4.58124	5.94674	8.93175	8.00784	6.67906	6.56071	8.46504
BAIAP2	7.36819	7.12075	6.62051	7.10163	7.14257	6.78305	6.89831	5.62747	8.00886	9.73106
BAIAP2L1	2.4486	3.50196	2.66521	3.03882	4.05469	4.75766	6.98387	5.45505	4.0874	5.89063
BAIAP2L2	3.85292	2.91888	3.02514	2.16383	2.45919	1.20924	0.955207	0.836871	0.508804	1.41181
BAIAP3	0.24198	0.109929	0.0536719	0.211893	0.0744447	0.167225	0.0931334	0.0300109	0.114427	0.0317339
BAK1	19.1788	21.563	21.7619	17.665	19.53	17.8594	19.397	18.7705	15.5018	20.7666
BAMBI	2.75152	11.891	14.6043	4.36824	3.54169	2.24704	12.834	13.9335	5.96014	4.49651
BANF1	98.1418	82.0852	122.258	94.5218	88.07	54.9047	48.8968	69.0391	57.8665	64.8297
BANF2	0	0	0.044958	0	0	0	0	0	0	0
BANK1	0.510033	0.155158	0.12516	0.0808308	0.0233498	0.426933	0.294771	0.237208	0.21893	0.0223952
BANP	5.4893	4.70436	4.34419	5.21163	4.26557	4.92837	4.3829	4.82691	5.45813	4.6269
BAP1	27.4812	25.5362	27.9432	28.5369	25.9374	24.299	18.781	22.8519	26.7941	25.1582
BARD1	5.2073	3.3863	3.60073	4.05154	5.51772	1.72283	1.77138	1.75945	1.53337	3.46139
BARHL1	0	0	0.0223493	0.013712	0	0.0235526	0	0	0	0
BARHL2	0	0	0	0	0	0	0	0	0	0
BARX1	0	0	0	0	0	0	0	0	0	0
BARX2	0	0	0	0	0	0	0	0	0	0
BASP1	105.691	109.243	122.353	85.8801	80.6604	70.9384	91.7781	85.5123	74.3174	71.2657
BATF	0.0313109	0.0280741	0	0	0	0	0	0	0	0
BATF2	0.709705	0.88059	0.979953	0.820728	0.704518	0.469911	0.589445	0.700152	0.745783	0.394853
BATF3	0.991128	0.807881	0.401872	1.31943	0.436331	1.57957	2.03606	0.991754	1.46758	1.24071
BAX	129.782	140.544	115.288	115.607	126.058	141.566	117.841	105.854	123.386	140.59
BAZ1A	14.285	12.6245	10.1177	13.3636	14.8719	12.6191	12.6401	11.7766	11.8264	18.5103
BAZ1B	41.579	34.6713	35.2253	41.1346	41.5894	29.6445	25.2521	26.9354	32.1961	35.979
BAZ2A	20.4224	18.5609	20.6366	17.4549	18.4018	17.169	14.7805	16.2707	16.3123	15.0765
BAZ2B	7.82009	7.29954	6.61257	8.23382	8.22147	4.26707	3.54867	3.79054	5.11948	5.11337
BBC3	3.0272	3.18945	3.229	2.31991	3.6233	8.67485	6.92245	8.00454	6.69018	6.01675
BBIP1	5.88459	5.93731	5.8363	6.29708	5.14444	5.6659	4.94033	5.41072	6.34898	4.97625
BBOF1	1.12409	1.15248	1.11147	1.4312	0.871451	1.46053	1.70102	1.67647	1.65223	1.22691
BBOX1	0	0	0	0	0	0	0	0	0	0
BBS1	3.4753	3.89994	4.57187	4.65945	3.78056	5.32447	5.71661	6.86775	6.98007	4.88865
BBS10	4.42405	4.38697	4.48446	4.51382	4.68722	3.49114	2.9887	3.54143	3.69734	3.73262
BBS12	1.57115	1.36125	1.4428	1.9075	1.39547	1.47675	1.54033	1.39575	2.01044	1.38038
BBS2	8.49144	8.4163	11.3063	9.91498	10.1825	8.51529	8.85188	10.4793	10.0839	11.1324
BBS4	7.19514	8.26694	8.27619	7.92226	7.55673	5.93171	6.4772	6.65366	7.34685	6.3698
BBS5	4.16241	3.67354	3.75981	4.07513	4.23901	3.6848	2.99605	3.28142	3.74021	3.80486
BBS7	8.27525	7.28933	6.84685	7.2232	8.09376	7.21894	7.25052	7.26173	7.03079	8.57753
BBS9	3.40539	3.73038	3.43903	3.29431	3.66726	4.66129	4.87854	4.8887	5.28526	3.92666
BBX	21.0726	18.4945	17.6862	21.0211	17.8599	15.6805	15.2004	14.7253	18.6325	15.9455
BCAM	9.6843	10.2007	9.69892	8.30593	5.54157	15.095	14.2573	15.3145	14.2546	7.28424
BCAN	0.172274	0.183688	0.872205	0.210744	0.19099	0.28746	0.228076	0.662628	0.304573	0.128227
BCAP29	14.322	13.8608	14.0832	14.1299	15.0855	11.0002	12.012	12.9174	11.2422	14.6961
BCAP31	135.597	140.212	149.91	129.122	117.973	136.751	128.291	138.034	134.446	133.331
BCAR1	75.7794	70.5172	75.3734	77.2875	61.3657	62.1456	47.8076	50.5695	41.0022	48.8274
BCAR3	22.7227	20.3379	16.6047	25.1369	33.0034	11.8995	9.97309	8.80041	8.98965	20.2737
BCAS1	0	0	0	0.0121622	0	0	0	0	0.0072003	0
BCAS2	32.4912	32.1206	26.3925	33.458	32.6224	20.5544	19.2998	19.6718	22.571	26.9792
BCAS3	3.68496	3.70889	3.16969	4.49768	3.86227	4.1977	5.09597	4.3314	4.84882	4.25887
BCAS4	5.6464	6.15649	7.50391	7.17648	6.811	5.6232	6.64639	5.06837	5.64958	5.95357
BCAT1	11.2606	13.4783	6.37107	4.77969	15.3387	10.1296	14.3401	10.189	5.61053	10.0259
BCAT2	15.4211	13.5654	14.8544	13.2313	16.3504	17.9174	15.7542	13.8756	14.6054	16.0543
BCCIP	31.8122	25.239	25.4555	30.4421	26.9238	20.4935	16.0906	15.8795	19.7606	22.8249
BCDIN3D	1.56431	1.28064	1.23637	1.38832	0.910592	2.06672	1.40405	1.52255	2.12984	1.60104
BCHE	0.0180022	0	0.0260408	0.0532562	0.0102562	0.100624	0.020996	0.0446533	0.127692	0.0118042
BCKDHA	7.31187	7.2563	8.71995	8.64989	7.8533	7.89745	6.41043	7.31134	10.8901	7.97627
BCKDHB	3.19689	3.46845	4.2294	3.61992	3.55844	3.07834	3.24787	3.79395	3.51079	2.98172
BCKDK	26.258	30.4109	27.2493	25.7917	25.2546	27.5519	26.7689	22.5211	27.1556	30.8778
BCL10	13.1055	13.9572	11.7347	12.795	13.4738	8.3679	8.42677	9.13827	8.61859	10.3806
BCL11A	0	0.0678703	0	0.0415872	0.163259	0	0.113508	0.00670564	0.127837	0.16663
BCL11B	0	0	0	0.00658991	0.00317274	0	0	0	0.00292603	0
BCL2	0.313849	0.109816	0.0442922	0.230984	0.261666	0.166286	0.0301316	0.0961237	0.153841	0.244695
BCL2A1	0	0	0	0	0	0	0	0	0	0
BCL2L1	39.7297	32.6783	23.7509	32.2044	37.108	53.7704	48.131	40.5012	37.6344	55.3268
BCL2L10	0.699873	1.12131	1.13687	1.62921	1.00009	1.28553	1.07386	1.32334	1.67285	1.79428
BCL2L11	0.981034	0.841755	1.2241	1.22527	0.780072	0.740326	0.772893	1.55915	1.98415	0.62304
BCL2L12	20.1313	17.2858	19.931	21.6008	18.3005	8.44772	5.86979	8.45884	9.79702	14.2733
BCL2L13	10.1777	10.6741	9.9209	8.99234	10.5568	15.8223	17.2117	16.341	15.3286	16.7844
BCL2L14	0.0835737	0.0068122	0	0.0269714	0.00649274	0.00579097	0	0.0282681	0.0419151	0.029891
BCL2L15	0.0059247	0.00531223	0.00857032	0.0210326	0.0354418	0	0.0051825	0.0192883	0.00466941	0.00582734
BCL2L2	15.1758	12.5563	10.1287	9.73555	12.9302	15.0176	12.5878	10.5249	10.849	12.5971
BCL2L2-PABPN1	0	0	0	0	0	0	0	0	0	0
BCL3	13.9651	21.351	20.6299	13.867	12.0896	20.8851	33.6053	30.3685	27.3257	15.5702
BCL6	9.52677	10.9869	11.3466	6.86824	8.54073	9.07838	10.9548	11.9562	7.75834	6.86109
BCL6B	0.0250753	0	0.0241817	0.00741809	0.0178573	0	0.0146227	0.00777474	0.00658751	0.0164422
BCL7A	0.89914	1.07023	1.0195	1.36598	1.46295	1.72979	1.23986	1.51931	1.46678	2.43683
BCL7B	15.0099	14.1518	13.6095	16.4452	15.5084	29.3271	30.8054	29.1926	27.4747	29.6461
BCL7C	22.2796	21.7199	21.7396	25.3582	22.273	21.9025	18.4748	20.0733	22.8737	26.6052
BCL9	3.78286	4.0531	4.53252	3.46497	4.10905	5.03949	4.2871	4.81994	6.39776	5.02178
BCL9L	28.3367	29.8052	30.4935	27.0272	28.0497	31.2938	28.9975	28.7585	29.8857	24.4284
BCLAF1	36.7546	32.8881	35.259	36.7001	37.5234	22.4685	20.0815	23.0598	26.1948	28.7302
BCO1	0	0	0	0	0	0	0	0	0	0
BCO2	0.0267267	0.0239638	0.0270629	0.00948794	0.031976	0.110005	0.03273	0.0248603	0.063192	0.0157725
BCOR	10.1011	9.66243	9.57934	11.3398	10.1601	5.78801	5.27672	5.67784	7.75308	5.76266
BCORL1	5.15347	5.08791	5.37905	4.0932	4.0092	4.42601	4.60936	4.74625	5.04169	3.73352
BCR	6.13877	6.93075	6.70735	6.5915	6.34334	6.38437	7.26297	6.10153	6.73513	6.43282
BCS1L	9.7593	7.90078	8.14673	11.4444	9.06639	6.32173	5.63988	5.0432	6.79074	8.78221
BDH1	1.01138	1.26184	1.00854	1.05038	1.07762	0.646232	0.899743	0.508407	0.60715	0.757713
BDH2	7.05813	5.7178	4.91519	5.93273	6.98454	10.3558	8.72472	7.41931	10.6801	10.51
BDKRB1	6.60155	14.4373	22.514	8.88375	8.08007	6.32639	11.1034	15.2829	6.87169	11.0482
BDKRB2	25.8762	21.3507	28.1215	39.8493	16.6509	27.4149	20.0433	20.0272	48.1183	23.1137
BDNF	5.08863	2.30071	2.94175	1.98262	1.4002	4.89639	2.8538	4.33715	2.50015	1.35952
BDP1	7.6379	6.78154	5.73593	6.86361	7.94469	4.8727	4.59717	4.08924	4.44291	6.06931
BEAN1	0.193906	0.032027	0.0442884	0.117746	0.575616	0.32282	0.249959	0.0284786	0.193039	1.65625
BECN1	16.6876	18.2964	14.9257	15.3646	18.1755	21.4371	21.8761	18.4689	19.6282	23.6545
BECN2	0	0	0	0	0	0	0	0	0	0
BEGAIN	0.141182	0.355417	0.0510563	0.134937	0.129931	0.0993324	0.113996	0.0303051	0.0385162	0.0694308
BEND2	0	0	0	0	0	0	0	0	0	0
BEND3	0.676865	0.715975	0.659141	1.03653	1.00942	0.436672	0.437282	0.407386	0.540428	0.71143
BEND4	0	0	0	0	0	0	0	0	0	0
BEND5	0	0	0	0	0	0	0	0	0	0
BEND6	7.60948	6.71467	7.31591	5.62096	7.06594	7.64259	7.70742	8.27789	7.41608	8.16898
BEND7	0.10278	0.0491492	0	0.0243244	0	0.219351	0.107885	0.0254939	0.0108004	0.11457
BEST1	1.31867	1.13668	1.74378	1.57716	0.923773	1.73844	1.36635	2.67426	1.98043	1.1634
BEST2	0	0	0	0	0	0	0	0	0	0.0151645
BEST3	0.223654	0.211088	0.229873	0.193269	0.19616	0.0358888	0.0205933	0	0	0.0405225
BEST4	0.119485	0.088227	0.0610022	0.0374267	0.0840897	0.0642864	0.153701	0.0849898	0.116326	0.0829562
BET1	19.262	16.5034	16.2343	17.7431	15.7587	14.125	13.1458	13.3102	14.3445	11.4369
BET1L	20.796	22.358	20.8671	22.5019	17.401	29.9938	27.7506	29.9842	31.0498	18.9932
BEX1	5.0587	8.29001	1.33497	0.439858	1.4897	2.76158	5.90497	1.11277	0.148162	1.04218
BEX2	0.741887	0.52944	0.657043	1.37059	0.569306	0.42699	0.119195	0.309831	1.05007	0.431861
BEX3	107.199	109.741	88.9942	97.4613	99.9741	133.147	124.513	110.579	131.327	117.482
BEX4	12.9749	4.60873	5.01414	14.4335	6.28964	11.7897	3.7797	4.65967	13.5752	6.05975
BEX5	0	0.110074	0.0253692	0.0933885	0.299748	0	0	0	0.082932	0
BFAR	23.4284	24.8406	25.7982	24.8853	21.5598	18.9897	20.6605	21.6964	21.1395	19.9791
BFSP1	1.39615	1.30115	1.32318	2.53309	1.24013	1.72467	2.20787	2.42457	3.9081	2.7667
BFSP2	0	0	0	0	0	0	0	0	0	0
BGLAP	0.0396548	0	0	0	0.0338881	0.0151126	0.0173436	0	0.187518	0.0390032
BGN	36.3007	32.575	30.5007	54.5424	60.9909	45.5467	41.6597	40.0695	69.5824	68.8319
BHLHA15	0.312998	0.112256	0.49804	0.296303	0.249649	0.0636187	0.383303	0.135865	0.230236	0.266807
BHLHA9	0	0	0	0	0	0	0	0	0	0
BHLHB9	4.82889	3.22759	3.82597	4.16549	4.94886	2.65451	2.01278	2.37514	2.7736	3.98313
BHLHE22	0	0	0	0	0	0	0	0	0	0
BHLHE23	0	0	0	0	0	0	0	0	0	0
BHLHE40	4.49962	6.8155	7.34092	5.75532	8.34594	13.6335	16.5123	17.3737	15.0305	14.1746
BHLHE41	5.12494	4.06749	5.65169	2.19636	5.36216	4.41721	4.38065	5.49931	2.58318	5.50071
BHMG1	0	0.00959248	0	0	0	0.00815446	0	0	0	0
BHMT	0	0.0264177	0.0255721	0.0522976	0	0.0494063	0.0979357	0.104143	0.130037	0.0289794
BHMT2	6.8383	19.242	16.4934	7.44549	7.00179	8.58303	25.8482	21.1149	9.11116	9.27226
BICC1	23.3726	11.4947	13.1148	19.1277	13.8573	24.3702	12.9617	14.7975	16.4194	14.2248
BICD1	6.5665	6.14517	4.70905	6.7293	6.82767	4.75023	4.37541	4.1982	4.69892	7.28489
BICD2	3.85038	3.38774	3.44103	3.7511	4.95733	13.6733	13.0473	12.4049	11.968	16.8465
BICDL1	0.0860668	0.175775	0.366581	0.0678969	0.0245169	0.244181	0.430797	0.813906	0.211031	0.00940583
BICDL2	0.0081346	0	0.0235341	0.00721943	0	0	0	0	0	0
BID	10.433	14.7812	13.0141	9.99201	10.7934	11.6136	16.8674	14.4265	10.4973	12.2414
BIK	0.0463749	0.138603	0.0782637	0.16463	0.0396309	0.0235649	0.0540872	0.100651	0.0365493	0.0912257
BIN1	24.697	25.2109	24.1636	22.1925	16.5678	34.6414	32.4101	27.1877	29.9313	19.275
BIN2	0	0	0	0	0	0	0	0	0	0
BIN3	6.00183	5.47355	5.5134	7.33373	6.89276	6.69021	6.8962	6.64921	6.83043	8.34537
BIRC2	34.7473	28.5915	26.4928	30.9948	35.5566	21.9224	21.0188	20.5605	22.2537	33.2953
BIRC3	0.978455	0.917183	0.832573	0.59904	0.894294	0.253249	0.347845	0.343122	0.167013	0.566104
BIRC5	23.3905	12.2946	21.5953	16.8092	27.663	18.7818	12.8666	11.282	23.2343	31.9493
BIRC6	10.1095	9.48416	10.2187	9.3335	12.009	9.46463	8.5066	8.61639	9.59049	10.5192
BIRC7	0	0	0	0	0	0	0	0	0	0
BIRC8	0	0	0	0	0	0	0	0	0	0
BIVM	5.4874	4.81171	4.19205	5.61018	7.15527	5.70175	5.03707	4.55731	5.8989	6.67272
BIVM-ERCC5	0	0	0	0	0	0	0	0	0	0
BLCAP	33.6373	39.1326	39.6985	30.7806	32.1012	32.082	37.4851	33.5545	26.9946	31.73
BLID	0	0.0153235	0	0.030335	0.0292098	0	0.0149493	0	0	0.0336187
BLK	0.046381	0	0.00419325	0	0	0	0	0	0	0
BLM	2.36958	1.80651	1.79389	2.36876	2.41997	0.508591	0.441311	0.466252	0.702888	1.51428
BLMH	12.4962	10.6629	12.2972	14.0896	14.4701	12.9902	12.1498	14.2053	15.9856	16.1231
BLNK	0	0.0412004	0	0	0	0	0	0	0.00724297	0
BLOC1S1	57.6272	47.6478	42.399	52.1845	53.7338	58.9992	41.1781	46.0638	57.5502	49.7111
BLOC1S2	14.8352	14.8978	12.9703	15.1375	14.3853	14.3409	13.453	13.4245	14.7641	16.5298
BLOC1S3	4.76899	5.21041	4.98546	4.93117	3.80926	4.602	4.98904	4.62034	4.48171	3.77701
BLOC1S4	6.80367	8.27903	8.7115	8.15246	6.40872	7.53906	5.7013	6.56785	7.83294	6.98241
BLOC1S5	4.92894	4.4441	4.11066	5.47414	5.99586	3.16502	3.62261	3.29896	4.21016	4.58795
BLOC1S6	23.521	20.4531	21.7688	18.7739	23.6076	26.3825	26.6874	27.9643	28.0711	28.0102
BLVRA	18.9763	16.4408	13.1204	14.6739	18.3038	22.9053	23.2364	16.9222	16.6437	24.3421
BLVRB	21.5125	21.094	18.136	18.4508	27.6791	23.7036	22.8671	20.9867	23.7364	33.9729
BLZF1	18.3963	16.8477	16.1057	16.0542	17.421	13.5945	13.9781	13.616	12.2628	15.1856
BMF	2.87623	7.59698	6.19157	7.16815	4.51921	3.68434	5.3158	7.42823	12.1401	4.14128
BMI1	0.386548	0.327333	0.431793	0.404048	0.480821	0.589261	0.371936	0.499379	0.450202	0.587191
BMP1	38.3376	52.2639	51.1423	39.1395	40.2156	59.7837	75.8414	65.4127	60.4544	51.1774
BMP10	0	0	0.00346562	0	0	0	0	0	0	0
BMP15	0	0	0	0	0	0	0	0	0	0
BMP2	7.7822	17.8968	33.0518	18.788	10.9993	7.83917	7.01482	16.9264	20.5227	15.8028
BMP2K	17.964	19.1928	19.9864	17.3854	19.2109	9.22655	7.92052	8.60459	7.8934	8.87023
BMP3	0.0303331	0.00906578	0.00548475	0.0112169	0.0302423	0.0231202	0.00884439	0	0.0239063	0.0994487
BMP4	1.04717	4.74437	2.40413	5.11147	1.59995	3.56754	7.10584	5.44577	7.49023	2.50468
BMP5	0	0	0	0	0	0	0	0	0	0
BMP6	0	0	0.0337898	0	0.00665403	0	0.0136219	0.025349	0.0122732	0
BMP7	0	0	0	0.0648692	0.0124926	0	0	0	0.0460848	0
BMP8A	0.0942665	0.169043	0.107952	0.211477	0.161116	0.11576	0.242792	0.102297	0.290984	0.139076
BMP8B	0.0305511	0.00547858	0.00662902	0.00542281	0.0365516	0.0279437	0.0187068	0.011367	0.0240781	0.0240393
BMPER	3.20052	2.00588	2.92479	3.21727	2.93028	0.90392	0.742799	0.991429	1.1562	1.89797
BMPR1A	14.7847	13.8919	14.745	14.4737	12.5685	16.6785	16.5248	18.6673	17.5602	15.1068
BMPR1B	2.32451	0.974403	0.134578	0.749091	0.502379	3.13861	1.67005	0.270899	1.07115	0.434982
BMPR2	16.1878	17.4757	15.7795	16.0792	19.923	15.5155	17.8646	18.0398	17.4936	17.8534
BMS1	8.59048	6.33033	5.87696	7.39658	7.49609	9.041	6.63848	7.03026	8.26929	9.54936
BMT2	6.16626	6.31625	6.18166	5.94351	6.08393	1.83157	1.94504	1.98836	2.40633	1.85256
BMX	0	0	0	0	0	0	0	0	0	0
BNC1	3.47833	2.2805	3.2375	2.40535	3.32759	1.7083	0.936183	1.32638	1.10399	1.9753
BNC2	3.52419	3.98356	4.64025	3.47319	5.12841	3.78812	4.61853	4.38358	4.33504	4.4455
BNIP1	8.13666	7.40984	8.12332	7.84875	7.19113	6.41387	6.46849	6.22078	6.62281	7.05674
BNIP2	18.3366	17.5514	16.9488	18.1715	18.4694	11.9684	11.5317	12.5991	11.7179	13.8286
BNIP3	54.6149	57.7857	57.1836	50.1599	53.187	49.1161	45.9029	49.7603	43.1927	45.6074
BNIP3L	65.7191	66.947	75.1192	62.642	50.1317	73.2841	79.4747	87.1466	78.1295	51.828
BNIPL	0.0451104	0	0.079237	0.0285967	0.0660862	0.0294716	0.0676445	0.0119886	0.0406316	0.0253538
BOC	3.51688	4.55641	8.15561	5.9965	2.08257	5.39847	6.02073	9.23008	8.79699	3.06227
BOD1	15.6946	16.9427	15.8665	19.5617	16.8545	19.8398	19.54	20.6813	20.0338	20.6217
BOD1L1	13.1303	12.0423	12.345	13.8718	13.0146	10.6109	10.2643	10.5313	11.9739	12.9819
BOD1L2	0	0	0	0	0	0	0	0	0	0
BOK	7.84173	9.34649	9.05699	8.03628	9.96881	10.1173	14.9553	12.6262	9.9086	11.479
BOLA1	2.77682	4.12776	5.47551	4.20248	4.14652	4.07709	3.8352	4.73079	4.98744	4.02491
BOLA2	0	0	0	0	0	0	0	0	0	0
BOLA2B	0.191897	0.370589	0.245557	0.484722	0.441513	0.202522	0.167857	0.151035	0.37228	0.842086
BOLA2-SMG1P6	1.83737	2.27257	1.70267	1.28851	1.03744	1.70056	6.98844	1.23601	1.35757	2.06534
BOLA3	30.85	32.7113	32.7799	37.0441	39.669	31.4183	27.2381	27.4328	36.6527	39.2926
BOLL	0	0	0.0224081	0.0183307	0.00882539	0	0	0	0	0
BOP1	0.243737	1.52336	2.1673	0.36901	3.70025	1.61191	1.12245	1.16692	0.0734483	1.67812
BORA	4.1036	2.94531	2.96438	3.71325	3.8631	1.76106	1.2961	1.45299	1.75365	2.89991
BORCS5	1.63135	1.59837	1.56124	1.63246	1.85881	1.68494	1.6917	1.42286	1.81303	1.70686
BORCS6	5.03374	5.52784	6.08462	5.18467	5.13049	6.54127	6.83363	5.71315	5.98722	6.13957
BORCS7	13.3577	13.5525	10.6498	15.2438	9.34473	8.87491	9.96362	8.59715	12.2318	7.41911
BORCS8	2.33295	4.16552	3.11287	3.12357	3.53191	3.36478	3.86149	3.51694	3.3603	3.96612
BORCS8-MEF2B	0	0	0	0	0	0	0	0	0	0
BPGM	23.8725	33.9305	28.7918	35.2346	32.1375	22.2193	30.6632	25.7338	25.5142	29.3764
BPHL	4.41655	4.62109	5.56993	5.12928	5.9001	6.1877	5.62228	7.27407	7.51922	6.46102
BPI	0	0	0	0	0.0136471	0	0	0	0	0.015707
BPIFA1	0	0	0	0	0	0	0	0	0	0
BPIFA2	0	0	0	0	0	0	0	0	0	0
BPIFA3	0	0	0	0	0	0	0	0	0	0
BPIFB1	0	0	0	0	0	0	0	0	0	0
BPIFB2	0	0	0	0	0	0	0	0	0	0
BPIFB3	0	0	0	0	0	0	0	0	0	0
BPIFB4	0	0	0	0	0	0	0	0	0	0
BPIFB6	0	0	0	0	0	0	0	0	0	0
BPIFC	0	0.0133423	0	0	0	0	0	0	0	0.00731802
BPNT1	12.4402	12.1732	10.4942	11.1886	12.7478	10.885	11.3302	9.68114	10.0283	11.5006
BPTF	15.8777	14.5614	15.4742	16.1061	15.6243	9.34367	7.86502	8.60007	10.348	10.4431
BPY2	0	0	0	0	0	0	0	0	0	0
BPY2B	0	0	0	0	0	0	0	0	0	0
BPY2C	0	0	0	0	0	0	0	0	0	0
BRAF	2.63942	2.45173	2.83098	2.44452	2.89638	3.11675	2.57113	3.22696	3.5773	3.31389
BRAP	7.42428	7.81207	7.2204	7.83621	7.69215	6.81623	6.65068	5.91102	7.51402	7.61821
BRAT1	12.9569	10.1795	11.7336	11.9939	12.1006	12.0672	9.97799	9.81447	11.622	12.0852
BRCA1	6.0869	4.28702	3.87806	5.99608	6.32613	1.79706	1.4902	1.41251	2.08793	4.05192
BRCA2	2.09215	1.19838	1.68444	1.89927	2.38719	0.637075	0.350847	0.537961	0.750511	1.4393
BRCC3	9.55007	9.16822	8.56103	8.93417	8.94374	7.8133	7.3067	7.22261	7.12754	9.52898
BRD1	10.7991	9.31203	9.66227	8.65364	10.2377	10.0362	7.42972	9.24812	9.29568	9.79208
BRD2	51.7156	45.4765	47.0396	51.2153	44.9506	44.8722	35.8039	40.045	47.9703	41.4453
BRD3	9.30701	7.42676	8.36536	7.70496	8.21408	9.00242	8.69494	9.1539	9.3311	7.60618
BRD4	34.6683	33.104	35.0276	37.1281	33.6267	34.4079	31.9909	35.1288	35.4205	35.1032
BRD7	23.7901	20.3705	19.5074	24.3327	22.9017	21.1649	20.8043	21.7077	24.1655	25.5811
BRD8	17.0879	13.3196	15.1454	14.9665	13.9969	10.2976	8.48414	9.88997	11.8304	11.6277
BRD9	12.9012	11.6116	10.6946	11.4789	13.9857	13.2237	14.1768	12.0003	13.0919	17.8487
BRDT	0	0	0	0	0	0	0	0	0	0
BRE	16.7964	13.7378	14.1805	17.4004	14.964	16.0148	13.9115	15.6306	18.6025	15.3676
BRF1	9.77831	9.68136	10.407	9.69272	9.7972	8.57853	7.75343	8.11634	8.72381	8.94303
BRF2	5.959	6.34685	5.92953	5.975	5.88556	5.45715	5.61198	5.67303	5.9852	6.26679
BRI3	81.964	97.976	78.4612	76.1122	89.2075	93.3866	102.9	93.5849	68.8525	96.2348
BRI3BP	4.52839	3.10491	3.89512	3.52556	4.22617	2.73655	1.55	1.62669	2.10851	2.26686
BRICD5	0.557263	0.679019	0.764766	0.608701	0.671599	0.81683	0.649939	0.544929	0.867126	0.576214
BRINP1	1.21689	0.54968	0.410066	1.37862	0.216652	6.51025	2.24179	3.3357	9.01665	0.507773
BRINP2	0	0	0	0	0	0	0	0	0.0126648	0
BRINP3	0	0	0	0	0	0	0	0	0	0
BRIP1	4.22505	3.65726	3.35335	4.92011	6.14517	1.26505	1.34449	1.08067	1.43318	3.28972
BRIX1	44.2879	35.7147	27.6462	39.367	33.4663	17.8971	13.4936	13.6384	15.9427	20.6134
BRK1	114.647	117.06	117.088	121.828	116.827	133.446	132.873	134.256	133.708	145.919
BRMS1	26.6143	23.8914	39.4069	24.0977	21.8872	19.1033	16.9017	26.8366	19.5864	22.9074
BRMS1L	6.52211	5.84788	5.62029	7.01787	6.1047	3.85878	3.79008	3.83407	4.07984	4.46354
BROX	19.4517	17.896	15.8661	20.2924	19.8828	18.7963	18.2807	18.0017	21.1908	23.2714
BRPF1	3.10592	2.95801	3.01813	3.53202	3.42266	4.75645	4.05725	4.20543	4.56384	4.55897
BRPF3	10.9944	10.0026	10.8603	9.82044	10.1209	8.72121	7.33639	8.13123	7.71076	8.79773
BRS3	0	0	0	0.0185059	0.0178194	0	0.0182396	0.00969779	0	0
BRSK1	3.13311	3.11096	2.65348	2.8942	2.91647	3.50445	3.02255	2.66741	2.96239	3.12824
BRSK2	0.0686955	0.0615941	0.054654	0.0121934	0.0293528	0.0680686	0.018027	0.00319491	0.0270704	0
BRWD1	8.11098	7.78723	8.26728	8.57317	8.10451	5.46103	4.71192	5.25862	5.89727	5.77394
BRWD3	2.87426	2.90444	2.60692	2.64595	3.36853	1.81337	1.45856	1.65811	1.75705	1.92999
BSCL2	30.5628	26.2642	53.562	34.3533	22.7996	36.9002	27.7666	52.3814	45.9732	27.6766
BSDC1	18.3322	19.26	18.105	16.859	18.2211	23.277	24.0197	22.9772	22.7298	22.9624
BSG	416.477	415.855	477.837	407.886	313.287	427.62	398.15	456.943	442.386	327.004
BSN	0.0323085	0.0182088	0.0227001	0.0360469	0.0307656	0.00914675	0.0169567	0.0257591	0.0312833	0.0154348
BSND	0	0	0	0	0	0	0	0	0	0.0211528
BSPH1	0	0	0	0	0	0	0	0	0	0
BSPRY	0	0	0	0	0	0	0	0	0	0
BST1	8.98836	11.531	10.7774	11.3429	7.68125	11.9495	14.9934	15.1196	14.8191	9.86865
BST2	0.549369	6.85719	0.930617	1.69364	0.963665	0.550966	13.0507	0.887533	2.18765	0.597219
BSX	0	0	0	0	0	0	0	0	0	0
BTAF1	6.70253	6.25919	7.15129	6.79162	7.14593	5.3767	4.6969	5.51233	5.54796	5.71972
BTBD1	39.5927	42.5348	39.465	41.0002	42.9248	30.8375	32.5406	33.3978	32.6607	35.6004
BTBD10	16.167	14.8786	13.7006	14.964	20.5921	15.2112	15.3712	14.3043	13.5269	23.2337
BTBD11	0.22496	0.190499	0.115251	0.0388211	0.104133	0.0285778	0.0437286	0.058125	0.0221621	0.135217
BTBD16	0	0	0.0113412	0.0139163	0	0	0.00685805	0.0145854	0.0123581	0.0154228
BTBD17	0	0	0	0	0	0	0	0	0	0
BTBD18	0.0338328	0.0216681	0.0454448	0.042895	0.119781	0.0478914	0.0295945	0.0404615	0.0228553	0.0237692
BTBD19	3.4018	3.5795	4.64972	3.6595	3.85211	5.05006	3.56586	3.88774	3.96618	4.14781
BTBD2	35.8278	33.4459	39.5759	35.188	33.2143	47.2137	43.1577	45.6783	51.1651	42.91
BTBD3	37.8826	34.775	33.3572	25.8151	29.3726	14.4105	11.9413	12.212	7.30835	12.0356
BTBD6	18.5055	17.1908	19.8515	19.2596	19.1281	19.5358	16.304	17.3787	16.8694	22.3726
BTBD7	13.9155	18.2501	16.5033	15.985	16.5938	9.90908	11.0833	10.8898	10.3466	10.9537
BTBD8	0.183764	0.247151	0.199367	0.181211	0.348979	0.280134	0.232185	0.408335	0.345981	0.381572
BTBD9	2.78686	2.59137	2.62304	2.68821	3.06163	2.92042	3.05088	2.79855	3.3453	2.8643
BTC	0.0429654	0.0192619	0.00388445	0.0142994	0.0275379	0	0	0	0.00846553	0
BTD	6.76548	6.74885	7.65311	8.16175	7.90191	7.17539	6.45595	7.03635	8.91313	7.39916
BTF3	277.255	255.32	241.499	284.023	246.693	239.154	221.407	211.892	244.571	250.431
BTF3L4	19.061	15.4456	14.4064	17.9877	16.408	16.1513	13.6193	15.6713	16.3026	16.6219
BTG1	16.0759	16.6352	15.6707	17.1727	15.5377	14.1582	10.5596	12.9095	21.7176	19.2917
BTG2	5.56243	7.10122	4.8482	4.98967	6.5361	8.6037	8.75241	7.00812	9.46562	8.06763
BTG3	31.8063	26.7289	20.9475	28.8869	32.9319	26.0803	25.5196	21.2988	23.5629	34.9914
BTG4	0.0290567	0	0	0	0	0	0.0254167	0.0405413	0.0229004	0.0714481
BTK	0	0	0	0	0	0	0	0	0	0.0114002
BTLA	0	0	0.0135604	0	0	0	0.0328	0	0	0
BTN1A1	0	0	0.014944	0	0	0	0	0	0.012213	0.0203221
BTN2A1	18.2652	18.5071	14.9329	17.5202	18.4832	17.255	15.7083	15.2085	16.1985	21.2623
BTN2A2	7.86578	8.43344	7.34098	5.93793	8.69395	5.58004	6.06389	5.60195	5.10129	7.92295
BTN3A1	9.82654	11.1037	7.86458	5.74372	9.36807	10.6854	10.2548	8.1626	8.03339	9.87501
BTN3A2	15.4651	24.6449	19.9123	15.1959	21.5987	16.667	24.1281	18.9302	21.1071	28.2501
BTN3A3	8.4709	9.23612	5.88292	2.85423	7.7009	8.24716	8.53781	6.54039	4.31439	7.23168
BTNL10	0	0	0	0	0	0	0	0.0878396	0.0148852	0
BTNL2	0.0486839	0	0	0.0172827	0.00832084	0	0	0	0.0153476	0
BTNL3	0	0	0	0	0	0	0	0	0	0
BTNL8	0	0	0	0	0	0	0	0	0	0
BTNL9	0	0	0	0	0.00982398	0	0.0201112	0	0	0
BTRC	7.73526	8.06558	6.97764	6.94858	7.54086	7.3257	7.94675	7.34778	7.43779	8.65059
BUB1	25.3366	17.1949	17.002	19.7493	24.9029	6.97889	3.523	4.42007	8.09047	16.4195
BUB1B	14.3302	11.2956	11.4295	12.9486	14.9647	3.78091	2.60343	3.04673	4.9675	9.06476
BUB1B-PAK6	0	0	0	0	0	0	0	0	0	0.00755064
BUB3	64.7211	57.8831	58.952	61.3785	69.2096	29.2228	27.0486	30.9034	33.4226	48.8782
BUD13	5.87066	4.86191	5.55338	6.03835	6.34808	5.25873	4.39612	4.38768	5.68653	6.56914
BUD31	27.02	24.6447	26.0706	26.1738	26.5066	23.0172	22.1155	21.4938	23.4881	22.4361
BVES	3.62406	4.66053	3.57556	3.10707	4.8354	3.13563	4.22129	3.27885	3.0545	4.47274
BYSL	14.0803	12.1136	12.4702	14.6446	14.5885	8.21557	7.51808	6.17667	8.18568	10.3248
BZW1	141.17	154.422	148.85	146.675	148.826	103.923	104.572	106.451	123.342	150.151
BZW2	22.3228	19.5548	22.8755	21.3957	21.4256	17.8094	17.2393	18.3759	18.8631	21.6219
C10orf10	1.30154	6.52748	4.30857	2.93222	2.45066	2.17488	9.98374	6.67188	5.39944	1.54041
C10orf105	0.0246145	0.21794	0.936879	0.0846504	0.0131469	0.260314	0.575953	1.5111	0.550455	0.0877612
C10orf107	0.258865	0.51696	0.502115	1.71262	0.211164	1.13901	1.56447	2.22181	5.49921	0.914285
C10orf11	0.371247	0.181565	0.219692	1.37783	0.447047	0.154346	0.0738046	0.204053	0.718174	0.414939
C10orf111	0.0171899	0.231193	0.130546	0.404284	0.63902	0.0196535	0.112774	0.00799473	0.108383	0.202889
C10orf113	0	0	0	0	0	0	0	0	0	0
C10orf120	0	0	0	0	0	0	0	0	0	0
C10orf126	0	0	0	0	0	0	0	0	0	0
C10orf128	0	0	0.024808	0	0	0	0	0	0	0
C10orf131	0.112743	0.0898561	0.144967	0.122294	0.0963476	0.0668375	0.109577	0	0.167839	0.0739269
C10orf142	0.0796311	0.0356996	0.479957	0.0353362	0.0453673	0.0708116	0.0232185	0.678976	0.209198	0
C10orf25	0.651049	0.911837	0.635866	0.877249	0.791915	0.53608	0.498824	0.446452	0.917602	0.874055
C10orf35	0.410737	0.957519	0.742685	0.194415	0.397807	0.229583	0.790422	0.471199	0.172647	0.0403987
C10orf53	0	0	0	0	0	0	0	0	0	0
C10orf55	0.480702	0.551902	0.602076	0.530676	0.576118	0.156389	0.194858	0.261736	0.420435	0.513164
C10orf62	0	0	0	0	0	0	0	0	0	0
C10orf67	0.110125	0.103229	0.0289638	0.0222127	0.188221	0.0152616	0.035029	0.0651857	0.0473414	0.0590813
C10orf71	0	0	0	0	0	0	0	0	0	0
C10orf76	6.89709	6.75097	6.80977	7.00425	6.48658	7.12438	6.90034	6.73287	7.02121	7.3844
C10orf82	0	0	0.01009	0.0247621	0	0.0212665	0.0122029	0	0.0329843	0
C10orf88	3.12101	2.7128	2.57834	3.13836	3.4624	3.43736	2.94711	3.22266	3.14427	4.10236
C10orf90	0.0143352	0.0599818	0.0207364	0	0.008167	0	0.0167191	0.0266681	0	0.0281992
C10orf91	0	0	0	0	0.0170588	0	0	0	0	0
C10orf95	0.240682	0.0809255	0.290131	0.195804	0.188541	0.321038	0.0438607	0.139921	0.229206	0.207136
C10orf99	0	0	0	0	0	0	0	0	0	0
C11orf1	4.75568	4.23628	2.86824	6.70904	4.448	4.64025	4.47158	2.99707	5.06661	4.82989
C11orf16	0.0306114	0.0754791	0.0442807	0.0475432	0.0588596	0.134161	0.0535534	0.0640658	0.0482513	0.0150542
C11orf21	0	0	0	0	0	0	0	0	0.00812774	0.0101433
C11orf24	40.5308	36.3739	52.1232	36.1752	33.3226	57.898	54.9439	73.2595	43.8441	39.9281
C11orf40	0	0	0	0	0	0	0	0	0	0
C11orf42	0.0257774	0	0.018644	0.0228773	0.0550718	0.0392955	0.0676445	0.0239772	0	0.0380307
C11orf44	0.0083066	0	0.0150198	0.0147442	0.0283945	0.0126628	0.00726602	0	0.00654665	0
C11orf45	0.036525	0.123719	0.0792524	0.0504246	0.152599	0.0587728	0.177497	0.124572	0.249481	0.0838246
C11orf49	8.47897	9.28834	8.68569	9.35909	9.04983	13.3379	15.0198	14.6682	17.1676	15.9901
C11orf52	0.116303	0.0463468	0.0186931	0.722532	0.253997	0.0787979	0.214771	0.180302	0.448124	0.292336
C11orf53	0	0.0218328	0.10567	0.108053	0.0624269	0	0	0.0113248	0	0
C11orf54	7.54894	7.71688	5.99793	7.67443	4.60371	6.59105	7.76735	6.63256	7.41971	4.94421
C11orf57	11.2111	11.2203	11.1026	12.9506	10.925	9.63124	9.17781	9.54871	10.7039	9.71978
C11orf58	36.9367	37.6751	33.8418	39.7586	39.6345	34.7187	35.9229	36.4885	39.5077	40.6694
C11orf63	2.4497	3.27965	2.43521	2.49674	3.44608	2.03771	3.08703	2.13296	2.12903	3.11358
C11orf65	0.141158	0.161083	0.0835326	0.0797219	0.131597	0.0489055	0.213275	0.214855	0.11125	0.138838
C11orf68	49.1657	39.4147	54.4098	37.8897	44.495	29.8544	26.1528	40.0542	29.5661	33.738
C11orf70	1.96926	2.26741	1.07407	2.04377	1.34263	2.24738	2.6262	1.47139	2.12873	1.92631
C11orf71	1.23115	1.22654	1.27861	1.40083	0.971184	0.842152	1.05852	1.15496	1.89085	1.11778
C11orf74	9.90613	8.33361	5.94815	11.0386	10.8615	10.2703	8.27873	7.47579	9.41426	9.22526
C11orf80	3.60004	3.24002	5.02652	2.90675	3.3541	3.18241	3.49238	4.00955	2.94395	3.48098
C11orf84	8.62365	9.11268	12.2915	9.85391	10.6436	12.0717	11.217	17.2531	13.1088	15.4495
C11orf86	0	0	0	0	0	0	0	0	0	0
C11orf87	0.00496269	0.013349	0.00358937	0.00440438	0.0445306	0.0359349	0.0955022	0.0784742	0.0391123	0.100063
C11orf88	0.17561	0	0.0846759	0.0692683	0.0333495	0.0297449	0.0682717	0	0	0
C11orf91	0.897283	0.965431	0.849572	0.839772	0.822565	0.310872	0.214058	0.318674	0.38573	0.449292
C11orf94	0.319388	0.39376	0.462007	0.212592	0.272941	0.760752	0.349222	0.259948	0.471971	0.314139
C11orf95	3.39131	3.25607	4.60981	3.82956	4.31451	4.40337	3.04266	5.67807	5.05437	5.95214
C11orf96	1.07604	1.35271	3.51424	2.14625	1.53576	1.92782	2.7461	2.36294	1.85348	2.96777
C11orf97	0	0	0	0	0	0	0	0	0	0
C11orf98	0.497084	0.425438	0.326842	0.280738	0.521341	0.137775	0.217407	0.231185	0.462995	0.177787
C12orf10	30.1668	28.2115	29.422	33.3693	26.8367	25.5903	25.1574	25.7142	29.1552	27.8345
C12orf29	6.48936	5.50598	5.64636	6.12777	6.19396	5.96598	5.05766	5.42588	5.68001	6.28189
C12orf4	9.10159	8.88034	8.42166	8.40045	9.73096	6.94335	6.66102	6.37339	6.55933	8.05371
C12orf40	0	0	0	0	0	0	0	0	0	0
C12orf42	0	0	0	0	0	0	0	0	0	0
C12orf43	7.98923	7.34281	7.07303	7.86697	6.38268	4.83845	5.1275	4.89392	5.5934	5.96799
C12orf45	4.28689	4.92677	5.259	6.43209	5.82919	3.97156	3.06619	4.27392	5.24525	7.01189
C12orf49	15.0639	15.7165	17.9488	17.4218	17.3266	13.0051	11.0918	13.137	13.2339	14.874
C12orf50	0	0	0	0	0	0	0	0	0	0
C12orf54	0	0	0	0	0	0	0	0	0	0
C12orf56	0.0161091	0.0072219	0	0.0214451	0	0.0184178	0.00704553	0	0	0.0237666
C12orf57	148.139	122.011	97.9165	182.823	121.171	132.239	112.741	95.9781	155.227	117.271
C12orf60	0.62744	0.539137	0.472717	1.02089	0.580879	0.378607	0.503102	0.316129	0.53571	0.887123
C12orf65	9.04805	7.76991	7.23241	7.75868	7.39828	6.55979	7.08225	6.9068	7.94789	6.38415
C12orf66	1.09735	1.14704	1.27893	1.58447	1.2293	1.18311	1.36771	0.904364	1.38913	1.29182
C12orf71	0	0	0.0441203	0	0.0130325	0	0	0	0	0
C12orf73	3.38291	3.29052	2.82415	3.14125	3.35916	3.97048	3.80351	2.7503	3.40638	4.44784
C12orf74	0	0	0	0	0	0	0	0	0	0
C12orf75	205.339	172.489	171.596	176.112	185.984	259.625	224.661	237.816	204.152	253.782
C12orf76	1.33168	1.49253	1.29699	1.29602	1.33848	1.70708	1.38327	1.44983	1.43118	1.3619
C12orf77	0	0	0	0	0	0	0	0	0	0
C12orf80	0	0	0	0	0	0.0173819	0	0	0	0
C14orf1	25.1205	28.2103	30.4015	28.6872	28.7431	24.1198	28.3833	27.4949	26.2819	23.8797
C14orf105	0	0	0	0	0	0	0	0	0	0
C14orf119	18.9487	16.7163	16.0821	16.5639	16.2316	19.2241	17.8089	16.9228	16.1482	19.4934
C14orf132	9.12327	9.50914	13.2662	13.565	11.4565	16.5587	14.9809	20.865	35.2941	17.1312
C14orf159	8.12495	8.53714	7.59435	7.62868	8.62952	9.89819	8.02327	8.61541	10.9976	8.95915
C14orf166	106.304	96.4962	92.3573	105.926	87.9223	86.2612	87.8621	84.9167	91.6466	90.4399
C14orf177	0	0	0	0	0	0	0	0	0	0
C14orf178	0.0461088	0.0206711	0.0333491	0.0818428	0.137912	0.0527169	0.060499	0	0.109019	0.0226756
C14orf180	0	0	0	0	0	0	0	0.0285033	0	0
C14orf2	56.8118	55.3026	49.9718	70.4389	57.5722	55.5014	53.8375	58.3987	67.6417	63.9976
C14orf28	1.83513	1.21816	1.2283	1.42622	1.45563	2.24883	2.64732	1.93803	1.9737	2.03933
C14orf37	8.27193	5.46428	3.71661	4.38903	7.98833	10.0903	6.22159	5.24123	6.86093	8.34659
C14orf39	0	0	0	0	0	0	0	0	0	0
C14orf79	2.37735	2.11761	2.99356	2.857	2.4979	1.90115	1.57499	2.29833	2.30981	2.23862
C14orf80	5.97455	5.59338	7.45853	7.39268	6.42682	2.52992	1.31249	1.65789	2.06409	4.64206
C14orf93	1.36882	1.50073	1.47034	1.49147	1.38403	1.96786	1.86715	1.80899	3.32186	2.31942
C15orf32	0	0	0	0	0	0	0	0	0	0
C15orf38-AP3S2	0	0	0	0	0	0	0	0	0	0
C15orf39	10.033	15.3601	14.6432	12.7731	8.55978	9.33907	13.0959	9.85549	11.044	7.21047
C15orf40	9.61763	9.47204	10.5336	10.744	9.74539	10.1349	7.59823	10.2524	10.8886	11.0662
C15orf41	2.21801	3.95553	3.05819	3.899	5.75427	0.959399	2.38378	1.93808	1.69992	3.31742
C15orf48	0.131534	0.0589681	0.142702	0.262655	0.0702535	0.0626601	0.129438	0.0764675	0.0777487	0
C15orf52	10.495	13.7271	7.27672	7.46862	12.7974	12.4028	15.015	8.57883	7.89216	12.1749
C15orf53	0	0	0	0	0	0	0	0	0	0
C15orf56	0.0276913	0.0124143	0.0250354	0.0368639	0.0295804	0	0	0	0	0.0408544
C15orf57	3.68294	3.28747	4.75077	3.78661	3.21058	7.12446	6.24179	7.30264	6.11623	6.72735
C15orf59	0.841443	1.13052	0.812082	0.767586	0.362878	1.06231	1.50625	1.25035	1.28321	0.269039
C15orf61	3.31663	2.61733	3.15462	1.90521	2.60136	3.15131	3.12967	2.5462	2.83772	2.07793
C15orf62	0.272262	0.132672	0.188358	0.210115	0.313598	0.297748	0.243333	0.137635	0.24723	0.15718
C15orf65	0.901145	1.47546	0.864306	1.14749	1.30582	1.06016	0.959617	0.947546	1.20428	1.05975
C16orf45	26.7181	45.2654	37.977	48.1145	28.5952	28.882	44.4369	41.6529	43.8172	35.2124
C16orf46	0.82398	0.873127	1.01735	1.58813	1.10958	0.742236	0.808123	0.627085	1.31848	0.728577
C16orf47	0.0225429	0	0	0.0200067	0	0	0	0	0.0177666	0.0110862
C16orf52	11.0032	9.423	8.723	12.9597	11.1223	6.70185	5.22119	5.81721	6.52485	8.78508
C16orf54	0	0	0	0	0	0	0	0	0	0
C16orf58	13.6844	13.3356	14.7875	15.231	13.9007	20.8567	17.3298	18.6279	20.0511	16.3337
C16orf59	3.44767	2.96956	3.37715	3.33284	3.65774	1.63464	1.87595	1.32148	1.66883	2.83029
C16orf62	21.4523	21.1869	20.2914	21.1558	20.7432	22.6428	21.6441	20.4578	23.3694	23.114
C16orf70	6.92278	6.64649	7.97432	7.60591	6.68228	5.00245	4.36839	5.18347	5.75594	5.71178
C16orf71	0.103438	0.0781011	0.12994	0.149781	0.0883958	0.112038	0.133339	0.0810227	0.163044	0.0963837
C16orf72	24.3653	26.5704	24.0441	24.9692	25.046	19.2827	19.5707	19.7813	19.6844	19.271
C16orf74	3.03494	3.88322	4.0698	2.41687	6.74333	1.62554	1.42065	2.2584	1.78424	6.87372
C16orf78	0	0	0	0	0	0	0	0	0	0
C16orf82	0.0129852	0.0116429	0	0	0	0	0	0	0	0
C16orf86	0.522403	0.489217	0.528974	0.63878	0.525799	0.398181	0.396032	0.377939	1.24431	0.365382
C16orf87	8.86249	15.482	9.63808	9.51982	12.7897	7.89175	14.8896	10.9584	8.57983	14.8878
C16orf89	0.0341013	0	0.00616611	0.0529634	0	0	0.022372	0.00792996	0	0.0251557
C16orf90	0.081481	0	0.0471462	0.0144628	0.0278527	0.149053	0.0142547	0.0303163	0.102748	0.112199
C16orf91	8.75169	7.30673	7.77884	7.16551	7.44038	6.30322	5.50763	5.42234	6.0308	7.7782
C16orf92	0	0	0	0	0	0	0	0	0	0
C16orf95	4.01387	0.523249	1.77069	1.69272	1.48397	2.71225	0.896437	1.62847	1.85095	2.11395
C16orf96	0	0	0.0186603	0	0.0146987	0.0163875	0.0150453	0	0.00677786	0.0338346
C16orf97	0	0	0	0	0	0	0	0	0	0
C17orf100	0.539313	0.916221	1.2797	0.8901	0.52557	1.226	1.63872	1.42574	1.79713	0.96784
C17orf102	0	0	0	0	0	0	0	0	0	0
C17orf105	0.035627	0	0	0.0474283	0.091338	0.0271552	0	0	0	0.0700831
C17orf107	0.186417	0.0771445	0.228174	0.360585	0.265513	0.633937	0.133797	0.382367	0.892824	0.319694
C17orf112	0	0	0	0	0	0	0	0	0	0
C17orf47	0.0484825	0.0124202	0.0200377	0.0245875	0.00591886	0.0263956	0.042409	0	0.0327517	0
C17orf49	33.4612	27.6532	32.974	36.4301	32.8546	35.2291	30.4747	31.4884	39.3362	34.6012
C17orf50	0	0	0.0206693	0	0	0	0	0	0	0
C17orf51	5.41455	4.14362	5.74365	4.22208	4.32483	3.68424	2.4854	3.79291	2.99213	3.30743
C17orf53	2.05119	1.66422	1.8343	1.88968	2.23399	1.03238	0.926369	0.731033	1.19927	1.85849
C17orf58	5.31132	6.02571	8.0679	5.05485	5.95366	5.70823	5.74064	6.40694	8.51953	6.67785
C17orf62	15.3461	19.7089	18.4148	16.3172	17.0659	17.1585	20.9812	19.1709	21.1619	17.5301
C17orf64	0	0	0	0	0	0.0233931	0	0	0	0.0452802
C17orf67	0.585756	0.597418	0.67256	0.532853	0.425488	0.719931	1.00554	0.599335	0.819427	0.914607
C17orf74	0	0	0	0	0	0	0	0	0	0.0526897
C17orf75	2.23082	2.31148	2.14124	2.90986	2.53821	2.35942	2.10319	2.03018	2.62711	2.49768
C17orf77	0	0	0	0	0	0	0	0	0	0
C17orf78	0.0655473	0.0440785	0.0711127	0.058173	0.0210057	0.0562059	0.021501	0	0.0322872	0
C17orf80	7.82625	7.71675	6.726	7.35434	6.72954	7.13613	5.84545	5.39104	7.80652	5.96269
C17orf82	0.0866574	0.120865	0.181066	0.162362	0.181024	0.234849	0.101069	0.161211	0.265599	0.426167
C17orf97	1.02538	2.07578	1.01973	1.14463	1.08164	0.805975	1.57662	0.685521	1.00384	1.02428
C17orf98	0.0520557	0	0.0188252	0	0.0222428	0	0	0	0	0
C17orf99	0	0	0	0	0	0	0	0	0	0
C18orf21	13.5653	13.9706	12.3424	13.4961	12.331	9.49445	7.99882	9.01476	10.0216	10.453
C18orf25	7.37684	6.35126	6.2019	7.21841	8.27894	6.65698	6.23452	6.6373	6.47931	8.43389
C18orf32	0.412602	0.596963	0.81388	0.557596	0.633077	0.514619	0.697221	0.741408	0.894251	0.747081
C18orf54	2.79544	1.52784	1.87888	2.0411	2.55548	1.2606	0.879219	0.95566	1.22008	2.68926
C18orf63	0	0	0	0	0	0	0	0	0	0
C18orf65	0.518024	0.439022	0.492719	0.535319	0.436627	0.384026	0.391058	0.666667	0.900427	0.607226
C18orf8	10.9929	11.9404	7.85686	10.1725	10.5909	9.39117	9.93778	8.70787	8.26557	10.8903
C19orf12	6.54312	7.26938	7.52121	6.70858	7.0422	9.94231	10.1779	10.6599	10.6078	9.80663
C19orf18	0.209304	0.418641	0.0465794	0.100023	0.206384	0.26998	0.464751	0.0449278	0.0634452	0.380057
C19orf24	17.53	18.4629	24.5959	19.3121	18.1035	24.9164	19.279	23.9458	21.3399	22.3254
C19orf25	8.42654	7.85391	8.34181	7.65231	7.22902	5.93524	5.07572	3.86136	5.83353	5.5532
C19orf33	0	0	0	0	0	0	0	0	0	0
C19orf35	0.303807	0.226144	0.13267	0.376461	0.21064	0.135443	0.17048	0.0266595	0.185226	0.208606
C19orf38	0.12175	0.036388	0.0684897	0	0	0.134043	0.130164	0.0503323	0.0746312	0.14636
C19orf43	112.235	107.731	114.565	121.203	99.2628	124.751	107.234	111.937	115.274	130.175
C19orf44	1.23216	1.24178	1.13716	1.44348	1.26779	1.28103	0.957094	0.98566	1.63145	1.24585
C19orf45	0.0350965	0.00786709	0	0	0	0.0133755	0.0153499	0	0.00691512	0.0345198
C19orf47	8.51527	8.55873	7.43116	8.75151	7.76807	5.21905	4.9473	4.36774	5.61192	6.00405
C19orf48	17.3652	14.8724	17.9955	20.4804	17.6822	7.20774	6.02058	7.2213	8.31534	10.5876
C19orf53	87.3869	76.7129	79.866	92.3684	73.1847	71.6909	64.219	68.4245	82.9958	73.7063
C19orf54	2.59532	2.60051	1.76875	2.68801	1.36275	3.14469	2.89742	2.59326	3.77878	1.93161
C19orf57	0.0748682	0.0309824	0.124961	0.0817788	0.162412	0.0614549	0.110828	0.0160707	0.145244	0.192592
C19orf60	19.08	21.9264	25.1721	22.2434	20.2887	25.6921	20.7976	20.2552	24.7974	30.0058
C19orf66	8.21184	10.9492	10.737	9.6126	8.81441	8.30416	11.9389	11.3456	8.48608	7.2344
C19orf67	0	0.00912844	0	0	0.0348014	0.00775998	0	0	0.0240715	0
C19orf68	1.74909	1.91064	1.29773	1.51587	1.83859	2.99182	2.85165	2.32584	2.97705	3.3357
C19orf70	24.7294	25.429	24.2131	28.38	26.5609	29.8423	27.3416	28.1855	31.9462	29.3264
C19orf71	6.36693	8.13004	6.63757	7.30685	11.6138	8.28346	8.83411	6.47368	7.35388	9.69578
C19orf73	0.25741	0.248554	0.529888	0.386608	0.236898	0.467862	0.207843	0.202598	0.421348	0.214229
C19orf81	0.558459	0.29353	0.403917	0.290542	0.51016	0.322917	0.218983	0.0179124	0.166948	0.416697
C19orf84	0	0	0	0	0	0	0	0	0	0.0219874
C1D	15.9683	16.7909	14.4733	16.5883	15.2008	8.46457	8.10203	7.80815	9.30525	9.05166
C1GALT1	4.99402	4.80803	4.47618	4.36092	5.45024	2.9966	2.73464	2.61804	4.25414	4.4405
C1GALT1C1	45.0056	45.3591	53.4804	51.039	30.7395	31.4564	28.785	29.5315	39.4169	27.0028
C1GALT1C1L	1.1458	0.677377	0.938008	1.20687	1.03298	1.48756	1.15646	1.33516	1.79615	1.68427
C1orf100	0	0.0543574	0	0	0.181329	0	0.21212	0.0563908	0.0955595	0
C1orf101	0.104852	0.0726465	0.058601	0.0761368	0.0733127	0.130777	0.137576	0.155161	0.0713682	0.131256
C1orf105	0	0	0	0	0	0	0	0	0	0
C1orf106	0.0211815	0.0538103	0	0.0532625	0.04827	0	0.0123521	0.0328372	0.0222583	0.00694449
C1orf109	9.39663	7.8148	6.87696	9.63129	8.38125	5.57856	5.12884	4.06176	5.38893	6.1711
C1orf112	7.9669	5.67633	5.45793	6.72685	8.50899	2.80972	2.31906	2.3915	2.8263	5.39258
C1orf115	18.0132	3.65332	4.78258	3.33898	2.88896	34.8498	5.77541	9.43347	5.67241	4.37811
C1orf116	0.0108943	0.0195361	0.00393975	0.0120858	0.0325849	0	0.00952951	0.00506673	0.0150256	0.0321457
C1orf122	18.7442	17.0175	21.4633	18.6926	17.597	30.3318	25.6902	28.6099	30.1483	24.7551
C1orf123	19.7414	16.4952	15.8137	20.2584	19.8456	22.1985	20.0164	19.8239	26.1877	23.1891
C1orf127	0	0	0	0	0	0	0.0093345	0	0	0
C1orf131	7.30973	6.50831	5.43459	7.61993	6.50846	4.38098	4.4651	3.4661	5.07707	5.71353
C1orf137	0	0	0	0	0	0	0	0	0	0
C1orf141	0	0	0	0	0	0	0	0	0	0
C1orf146	0	0	0.0283756	0.0174093	0.0335271	0.0149517	0	0	0	0
C1orf158	0	0	0	0	0	0	0	0	0	0
C1orf159	3.96483	4.16485	4.66269	4.93281	4.49847	3.05006	3.704	3.17494	3.33246	3.74899
C1orf162	0.166546	0.0407261	0.0438029	0	0.155265	0.080782	0.0132439	0.0281664	0.0835286	0.0297835
C1orf167	0	0	0	0	0	0	0.00551639	0	0	0
C1orf168	0	0	0	0	0	0.00649058	0	0	0.00671126	0
C1orf174	11.911	10.1167	11.8318	11.6226	10.6549	7.53522	7.39453	8.27442	9.57551	8.12327
C1orf185	0	0	0	0	0	0	0.0282904	0	0.0127448	0.0159052
C1orf186	0	0	0	0	0	0	0	0	0	0
C1orf189	0.125199	0	0.0452764	0	0.0356641	0.0318093	0.0182525	0.0970465	0.0328909	0
C1orf194	0.0806115	0.0361391	0.029152	0.0178856	0	0.0307215	0	0	0.015883	0
C1orf195	0.305497	0.213046	0.122754	0.180752	0.0580158	0.181108	0.0593838	0	0.0535045	0
C1orf198	40.6355	58.934	35.7525	37.9256	55.0838	62.2817	81.9294	53.4261	35.5015	42.1912
C1orf204	0.0471228	0.105629	0.0639047	0.062732	0.135911	0.085304	0.0978966	0.0986219	0.0928467	0.0811098
C1orf21	0.688854	0.357515	0.435174	0.214355	0.400595	0.729843	0.642564	0.808247	0.314253	0.479335
C1orf210	0	0	0	0	0	0	0	0	0	0
C1orf216	8.16925	6.76199	8.09479	8.03892	7.6635	7.12605	6.28942	6.36576	6.87765	8.15847
C1orf226	0.836049	1.16321	0.333622	0.168867	0.4681	1.03717	1.45759	0.707942	0.831592	0.640835
C1orf228	0.0349715	0	0	0	0.0448288	0.0333196	0.107067	0.024397	0.0344525	0.0171984
C1orf229	0.0391455	0.116996	0.127408	0.0636928	0.17284	0.0944842	0.199743	0.200265	0.0565612	0.102673
C1orf234	0	0	0.0208922	0	0.0493703	0	0	0	0.0227656	0
C1orf27	6.44347	5.51601	5.48148	6.77036	5.28028	3.47882	3.68371	3.95285	4.70646	4.37595
C1orf35	8.57551	8.51052	9.33713	9.37409	10.0821	7.61919	7.62731	6.12851	7.88636	10.3888
C1orf43	83.1863	78.1926	84.615	86.4169	72.5182	86.4784	80.55	90.0405	96.2718	82.1804
C1orf50	4.73158	4.97121	4.24102	5.10094	5.77997	6.23939	6.43679	4.96817	6.24564	7.08067
C1orf52	6.63922	7.72135	6.16974	7.40241	6.34485	6.68768	7.54069	5.8859	6.75499	6.54344
C1orf53	5.62956	5.45373	6.30255	7.71446	4.88462	6.31306	5.07527	4.85523	7.51366	5.34612
C1orf54	2.20418	6.10409	2.2198	4.25908	5.9609	2.27551	7.24853	3.32193	6.26702	7.4095
C1orf56	3.17253	3.12274	4.5892	4.39662	3.17301	3.5166	2.74009	3.31403	4.57478	3.07118
C1orf61	0	0	0	0	0	0	0	0	0	0
C1orf64	0	0	0	0	0	0	0	0	0	0
C1orf68	0	0	0.0117346	0	0	0	0	0	0	0
C1orf74	0.873892	0.606709	0.814217	0.915611	0.79867	0.61752	0.605164	0.618116	0.74374	0.769997
C1orf87	0	0	0	0	0	0	0	0	0.0114502	0
C1orf94	0.114599	0.0102753	0.0414432	0.172901	0	0.327558	0.0400973	0.362428	0.149026	0
C1QA	0	0	0	0	0	0	0	0	0	0
C1QB	0	0	0	0	0	0	0	0	0	0
C1QBP	79.1183	78.1514	94.5761	97.6026	67.1689	55.2359	53.9717	54.3759	58.861	63.6898
C1QC	0	0	0	0	0	0	0	0	0	0
C1QL1	0.785694	0.83656	0.73875	1.1244	0.637864	0.568921	0.695859	1.04143	1.45518	0.840401
C1QL2	0	0	0	0	0	0	0	0	0	0
C1QL3	0.372283	0.238427	0.132494	0.104889	0.0252495	0.130619	0.165408	0.0714555	0.232862	0.0755579
C1QL4	0.0285361	0.0383792	0	0.0126628	0.0121931	0	0	0.0132716	0.00562251	0.0140336
C1QTNF1	27.9685	31.747	34.0751	40.4344	16.9165	47.7577	39.3742	45.024	58.2248	21.6218
C1QTNF2	3.23231	2.19143	1.94893	1.75699	1.97901	1.50896	0.999475	1.05145	1.26169	1.32817
C1QTNF3	0.0871936	0.0461972	0.0315323	0.0457269	0.0982226	0.0664599	0.0866713	0.12903	0.18117	0.0935573
C1QTNF4	0.125022	0.0653903	0.0527478	0.693479	0.462977	0.158822	0.264287	0.135673	0.747209	0.450881
C1QTNF5	0	0	0	0	0	0	0	0	0	0
C1QTNF6	13.64	18.3853	21.9186	16.3857	13.2974	18.6639	26.3849	32.3579	36.5877	17.4457
C1QTNF7	0.281773	1.2335	1.58483	0.676667	2.28615	0.588723	2.9461	3.16365	1.28018	2.86924
C1QTNF8	0	0	0	0	0	0	0	0	0	0
C1QTNF9	0	0	0.0171671	0.0210651	0.0202837	0.0361827	0.0346033	0.0294371	0.0561194	0.00778178
C1QTNF9B	0.0243098	0.0108984	0.0263739	0.0323623	0.0519366	0.138969	0.180748	0.0678365	0.172433	0.179328
C1QTNF9B-AS1	0.226933	0.288255	0.300913	0.251753	0.145449	0.461256	0.694767	0.668438	0.372608	0.167403
C1R	23.0403	49.3962	36.6532	28.7625	12.6339	39.5333	86.5019	66.5374	58.1395	13.9462
C1RL	6.86555	9.53839	8.06192	9.30832	5.53788	11.2817	17.3799	13.5487	19.4717	7.43168
C1S	36.5378	80.8703	61.0048	43.5845	24.985	60.453	153.162	113.316	73.0677	32.6921
C2	0.193839	3.25175	0.384414	0.46615	0.224429	0.314556	4.13499	0.378053	1.06446	0.448959
C20orf141	0.328834	0.275184	1.12576	0.856061	0.412154	0.417734	0.421872	0.203913	0.449215	0.0862481
C20orf144	0.0775356	0.231734	0.261703	0.137625	0.0441734	0.0984973	0.158253	0.432725	0.509232	0.0762615
C20orf173	0.027822	0	0	0	0.0237761	0	0.0121683	0	0	0
C20orf194	4.8189	5.15621	3.91873	3.5974	5.15676	3.72665	4.10332	3.5859	3.20301	4.01827
C20orf196	1.0574	0.929682	1.03209	0.983996	0.736942	0.985934	1.31108	0.687536	1.29455	1.06022
C20orf197	0.0114421	0.00512965	0.00413788	0	0	0.026164	0.0150131	0	0.0360714	0
C20orf202	0	0	0	0	0.0156975	0	0.0160677	0.017086	0.0144769	0
[truncated: 17,226 more rows]
