# Supplementary material for: HOXA10 Regulates the Synthesis of Cholesterol in Endometrial Stromal Cells
Source: Front Endocrinol (Lausanne). 2022 Apr 25;13:852671. doi: 10.3389/fendo.2022.852671 (PMC9084188; doi:10.3389/fendo.2022.852671)
Supplement: Supplementary Table 4 — The qPCR primers for mRNA expression of the six genes. [file Table_4.xls]

## Sheet: Sheet1
Gene		Sequence
ACAT2-1	F	GGCAGGAGAAGCAAGATGAAT
ACAT2-1	R	GGCACCATTGAAGGAACCTA
MSMO1	F	TGCCTTTGATTTGTGGAACCT
MSMO1	R	TCTTCAATGACTGCACAACCAA
EBP	F	AGCCATCAGCCCACAAAGAC
EBP	R	CAGCCATGTGGTCACGACTAA
SQLE	F	AGAAGCCTTGGAACCATGTGG
SQLE	R	CGACAGCGGTAGGAGAGCAC
HMGCR	F	TCCAGAGCAAGCACATTAGCA
HMGCR	R	GCATCGAGGGTAAACGTAGGA
HMGCS1	F	CCGAAGGAGGAAACAGTGACA
HMGCS1	R	GCATGGTGAAAGAGCTGTGTG
HOXA10	F	TCCGAGAGCAGCAAAGCCT
HOXA10	R	GCGCTTCTTCCGACCACTC
GAPDH	F	GAAGGTGAAGGTCGGAGT
GAPDH	R	GAAGATGGTGATGGGATTTC
