# Supplementary material for: HOXA10 Regulates the Synthesis of Cholesterol in Endometrial Stromal Cells
Source: Front Endocrinol (Lausanne). 2022 Apr 25;13:852671. doi: 10.3389/fendo.2022.852671 (PMC9084188; doi:10.3389/fendo.2022.852671)
Supplement: Supplementary Table 5 — The data of MR and mRNA expression of HOXA10 in tissue samples. [file Table_5.xls]

## Sheet: QPCR
Sample	Expression	Type
1	0.377389	NC
2	1.44706	NC
3	1.32696	NC
4	1.6657	NC
5	0.907598	NC
6	0.464299	NC
7	1.62577	NC
8	1.19427	NC
9	1.10736	NC
10	1.60228	NC
11	2.02108	NC
12	1.45915	NC
13	1.84949	NC
14	2.07646	NC
15	1.72683	NC
16	1.42319	NC
17	0.935705	NC
18	0.60968	NC
19	0.901954	NC
20	0.859831	NC
21	0.657984	NC
22	0.195214	NC
23	0.529655	NC
24	0.681188	NC
25	1.2219	EU
26	0.615199	EU
27	1.19096	EU
28	0.980184	EU
29	1.71847	EU
30	0.464299	EU
31	0.969374	EU
32	0.673208	EU
33	0.291007	EU
34	0.255098	EU
35	1.56604	EU
36	0.376866	EU
37	0.0239327	EU
38	0.933114	EU
39	0.295888	EU
40	0.0858597	EU
41	0.180132	EC
42	0.0621167	EC
43	0.146313	EC
44	0.0767933	EC
45	0.0616449	EC
46	0.0706643	EC
47	0.065704	EC
48	0.0683993	EC
49	0.156163	EC
50	0.0228942	EC
51	0.125271	EC
52	0.23588	EC
53	0.0383701	EC
54	0.0711065	EC
55	0.162569	EC
56	0.10454	EC
57	0.0568429	EC
58	0.00454698	EC
59	0.0808911	EC
60	0.110961	EC
61	0.0884573	EC
62	0.0537394	EC
63	0.0803324	EC
64	0.0418719	EC

## Sheet: DDPCR
Sample	Expression	Type
1	8.42311	NC
2	10.7807	NC
3	12.4579	NC
4	8.82917	NC
5	9.92063	NC
6	15.5477	NC
7	11.4181	NC
8	11.1111	NC
9	7.39507	NC
10	11.8439	NC
11	10.1996	NC
12	11.3274	NC
13	11.2399	NC
14	11.2903	NC
15	12.2302	NC
16	13.2638	NC
17	9.37609	NC
18	9.16598	NC
19	13.1579	NC
20	13.5048	NC
21	10.2793	NC
22	9.73574	NC
23	13.8889	NC
24	7.86587	NC
25	10.8999	EU
26	10.9916	EU
27	8.33333	EU
28	9.41307	EU
29	11.7845	EU
30	7.72042	EU
31	8.03765	EU
32	9.01361	EU
33	12.0975	EU
34	10.9015	EU
35	11.0032	EU
36	14.1949	EU
37	17.5803	EU
38	13.8194	EU
39	11.5258	EU
40	21.2219	EU
41	23.9815	EU
42	27.565	EU
43	29.5804	EU
44	30.7692	EU
45	23.5256	EU
46	23.6994	EU
47	27.9327	EU
48	34.0024	EU
49	25.6078	EC
50	26.087	EC
51	19.697	EC
52	29.9896	EC
53	26.0291	EC
54	25.3462	EC
55	23.4406	EC
56	30.1562	EC
57	22.865	EC
58	22.736	EC
59	22.725	EC
60	20.5333	EC
61	30.7876	EC
62	21.6044	EC
63	30.7	EC
64	32.5581	EC

## Sheet: HOXA10 DDPCR QPCR
Dt	M
5.71	8.423
3.77	10.781
3.9	12.458
3.57	8.829
4.45	9.921
5.41	15.548
3.61	11.418
4.05	11.111
4.16	7.395
3.63	11.844
3.29	10.2
3.76	11.327
3.42	11.24
3.25	11.29
3.52	12.23
3.8	13.264
4.4	9.376
5.02	9.166
4.46	13.158
4.53	13.505
4.91	10.279
6.66	9.736
5.22	13.889
4.86	7.866
6.78	23.982
8.32	27.565
7.08	29.58
8.01	30.769
8.33	23.526
8.13	23.699
8.23	27.933
8.18	34.002
6.99	25.608
9.76	26.087
7.3	19.697
6.39	29.99
9.01	26.029
8.12	25.346
6.93	23.441
7.57	30.156
8.44	22.865
12.09	22.736
7.94	22.725
7.48	20.533
7.81	30.788
8.53	21.604
7.95	30.7
8.88	32.558
4.018	10.9
5.008	10.992
4.055	8.333
4.336	9.413
3.526	11.785
5.414	7.72
4.352	8.038
4.878	9.014
6.088	12.097
6.278	10.901
3.66	11.003
5.715	14.195
9.692	17.58
4.407	13.819
6.064	11.526
7.849	21.222
